# Supplementary material for: A new species of Scutellaria (Scutellarioideae, Lamiaceae) from Sichuan Province in southwest China
Source: PeerJ. 2017 Aug 8;5:e3624. doi: 10.7717/peerj.3624 (PMC5550825; doi:10.7717/peerj.3624)
Supplement: Supplemental Information 1 [file peerj-05-3624-s001.fas]

>209_Holmskioldia_sanguinea
TGTTT-AAC-TACA---TC-AGGGCCGCGGCGTGGGGGCGAGCCCTCCCGCCGCGATCCGC--CCCCGCC-GGCCAGTGC
GCTAGCGCTGCGTCGTGCGGGCTAACGAACCCGGGCGCGGAACGCGCCAAGGAAAACTCAACGA---AGCGT--TCCCC-
TCCCGACGCCCCGTTCGCGGAGCGCG--TGGGG-GGATGGGACGTCTATCGAAT------GTCAAAACGACTCTCGGCAA
CGGATATCTCGGCTCTCGCATCGATGAAGAACGTAGCGAAATGCGATACTTGGTGTGAATTGCAGAATCCCGTGAACCAT
CGAGTCTTTGAACGCAAGTTGCGCCCGAAGCCATTAGGCCGAGGGCACGTCTGCCTGGGCGTCACGCATCGCGTCGCCCC
CC--TCCCCGCG-C-TGTAATGC-GCTC---GCGAGGGGGGCGGAGATTGGCTTCCCGTGCGCCTCGACGTGCGGTTGGC
CCAAATGCGATCCCCCGGCGACGCACGTCACGACTAGTGGTGGTTGAACGAT----CAACTCGCGTGCTGTCGTGTGCCA
AGGCGTCGTCCGTTCGGGA-------------------------------------------------------------
---------------------
>Tinnea_rhodesiana
TGTTT-AAC-AACC-ACACTAGGGCCGCGGCGTGGGGGCGTG-CCCCCCGTCGGGGTCCG-A-GCCCGTCGGGACGGCGT
GAGAGCGACGTCCCGTGCGGGATAACGAACCCGGGCGCGGAATGCGCCAAGGAAAACTCAATGTATGAGCGT--TCCCCC
TCCCTGCGTCCCGTCCGCGGAGCGCGCATGGGG-GG-TCGGACGCCTATCGAAT------GTCAAAACGACTCTCGGCAA
CGGATATCTCGGCTCTCGCATCGATGAAGAACGTAGCGAAATGCGATACTTGGTGTGAATTGCAGAATCCCGTGAACCAT
CGAGTCTTTGAACGCAAGTTGCGCCCGAAGCCATCAGGCCGAGGGCACGTCTGCCTGGGCGTCACGCATCGCGTCGCCCC
CC--TCC-A-CG-CCT----T---GCTCGCGGTGGGGGG--CGGAGATTGGCCTCCCGTGCACCCCGGTGTGCGGCCGGC
CCAAATGCGATCCCCCGGCGACGCATGTCGCGACCAGTGGTGGTTGAACTAT----CAACTCGCGTGCTGTCGTGTGCAA
AGGCGTCGTCCGTTCGGGAGA---CCA-T-GA--G------AGACCCAACGGCC----ATCGTGCCATCGACCGCGACCC
CAGGTCAGGC-----------
>16003S._shweliensis
TGTCTTAACGGACCAAAACGGGGGCCACGGCTTGGGGGCATGTCCCCCCGTCGGGGTCCTCACACCCATGCGGCCGGCGC
GAGAGCGTCGTGCCGCGCGGGCCAACGAACCCGGGCGCGGAACGCGCCAAGGAAAACCGAAATGG--AGCGT--CCCCCC
TCCGTGCGTCCCGTTCGCGGAGCACGCATGGGGTGGGTCGGGATGCTATCGAAT------GTCATAACGACTCTCGGCAA
CGGATATCTCGGCTCTCGCATCGATGAAGAACGTAGCGAAATGCGATACTTGGTGTGAATTGCAGAATCCCGTGAACCAT
CGAGTCTTTGAACGCAAGTTGCGCCCGAAGCCATCAGGCCGAGGGCACGTCTGCCTGGGCGTCACGCATCGCGTCGCCCC
CCC-TCGCACCG-CCTCGAGCGGATGTCGG-GTGGGGGA--CGGAGATTGGCCCCCCGTGCACCATGGCGCGCGGTCGGC
CCAAATGCGATCCCTCGGCGATGCACGCCCCGACAAGTGGTGGTTGTTCCCT----CAACTCGCGTGTTGTCGTGTGCCA
AGGCGTCGTCCGTTCGGGAGA---GTA-ACGAAAGA-G---AGACCCAACGGCC----ATCGTGCCATCGACCGCGACCC
CAGGTCAGGCGGGATCACCCG
>985S._viscidula
TGTCT-AAC-GACC-AATCGAGGGCAACGGCGTGGGGGTGTG-CCCCCCGTCGGGGTCCTCACACCCGTGCGGCCGGCGC
GAGAGCGTCGCGTCGTGCGGGCCAACGAACCCGGGCGCGGAATGCGCCAAGGAAAACCAAAAGTG--ATCGT--CCCCCC
TCCGTGCGTCCCGTGCGCGGAGCACGCACGGGGTGGGTCGGGCGTCCATCGAAT------GTCATAACGACTCTCGGCAA
CGGATATCTCGGCTCTCGCATCGATGAAGAACGTAGCGAAATGCGATACTTGGTGTGAATTGCAGAATCCCGTGAACCAT
CGAGTCTTTGAACGCAAGTTGCGCCCGAAGCCATCAGGCCGAGGGCACGCCTGCCTGGGCGTCACGCATCGCGTCACCCC
CC--TCGCACCG-CCTCGCGTGG-TGCCGT-GTGGGGGG--CGGAGATTGGCCCCCCGTGCGCCCCGGCGCGCGGCCGGC
CCAAATGCGATCCCCCGGCGACGCACGCCCCGACAAGTGGTGGTTGTTTCCT----CAACTCGCGTGCTGTCGTGTGCCA
AGGCGTCGTCCGTTCGGGAGA---GAAATCGAA-GATA---AGACCCAACGGCC----ACCGTGCCATCGACCGCGACCC
---------------------
>1147S._macrodonta
TGTCT-AAC-GACC-AATCGAGGGCAACGGCGTGGGGGCGTG-CCCCCCGTCGGGGTCCTCACACCCGTGCGGCCGGCGC
GAGAGCGTCGCGTCGTGCGGGCCAACGAACCCGGGCGCGGAATGCGCCAAGGAAAACCAAAAGAG--ATCGT-CCATCCC
TCCGTGCGTCCCGTCCGCGGAGCACGCACGGGGTGGGTCGGGCGTCCATCGAAT------GTCATAACGACTCTCGGCAA
CGGATATCTCGGCTCTCGCATCGATGAAGAACGTAGCGAAATGCGATACTTGGTGTGAATTGCAGAATCCCGTGAACCAT
CGAGTCTTTGAACGCAAGTTGCGCCCGAAGCCATCAGGCCGAGGGCACGCCTGCCTGGGCGTCACGCATCGCGTCGCCCC
CCC-TCGCACCG-CCTCGGGCGG-TGCCGT-TTGGGGGG--CGGAGATTGGCCCCCCGTGCGCCCCGGCGCGCGGCCGGC
CCAAATGCGATCCCCCGGCGACGCACGCCCCGACAAGTGGTGGTTGTTTCCT----CAACTCGCGTGCTGTCGTGTGCCA
AGGCGTCGTCCGTTCGGGAGA---GAAATCGAA-GATA---AGACCCAACGGCC----ACCGTGCCATCGACCGCGACC-
---------------------
>248S._baicalensis
TGTCT-AAC-GACC-AATCGAGGGCAACGGCGTGGGGGCGTG-CCCCCCGTCGGGGTCCTCACACCCGCGCGGCCGGCGC
GAGAGCGTCGCGTCGTGCGGGCCAACGAACCCGGGCGCGGAATGCGCCAAGGAAAACCAAAAGAG--ATCGT--CCCCCC
TCCGTGCGTCCCGTTCGCGGAGCACGCGCGGGGTGGGTCGGGCGTCCATCGAAT------GTCATAACGACTCTCGGCAA
CGGATATCTCGGCTCTCGCATCGATGAAGAACGTAGCGAAATGCGATACTTGGTGTGAATTGCAGAATCCCGTGAACCAT
CGAGTCTTTGAACGCAAGTTGCGCCCGAAGCCATCAGGCCGAGGGCACGCCTGCCTGGGCGTCACGCATCGCGTCGCCCC
CCC-TCGCACCA-CCTCGAGCGG-TGCCAT-GTGGGGGGGGCGGAGATTGGCCCCCCGTGCGCCCCGGCGCGCGGCCGGC
CCAAATGCGATCCCCCGGCGACGCACGCCCCGACAAGTGGTGGTTGTTTCCT----CAACTCGCGTGCTGTCGTGTGCCA
AGGCGTCGTCCGTTCAGGAGA---GAA-TCGAAAGATG---AGACCCAACGGCC----ATCGTGCCATCGACCGCGACCC
CAGGTCAGGCGGGACTACCCG
>1266S._kingiana
TGTCT-AAC-GACC-AATCGAGGGCAACGGCGTGGGGGCGTG-CCCCCCGTTGGGGTCCTCACACCCGCAAGGCCGGCGC
GAGAGCGTCGTGCCGTGCGGGCCAACGAACCCGGGCGCGGAATGCGCCAAGGAAAACCAAAAAGA--ATCGT--CCCCCC
TCCGTGCGTCCCGTTCGCGGAGCACGCACGGGGTGGTTCGGGCGTCCATCGAAT------GTCATAACGACTCTCGGCAA
CGGATATCTCGGCTCTCGCATCGATGAAGAACGTAGCGAAATGCGATACTTGGTGTGAATTGCAGAATCCCGTGAACCAT
CGAGTCTTTGAACGCAAGTTGCGCCCGAAGCCATCAGGCCGAGGGCACGCCTGCCTGGGCGTCACGCATCGCGTCGCCCC
CCC-TCGCACCG-CCTCGAGCGG-TGCCGT-GTGGGGGG--TGGAGATTGGCCCCCCGAGCGCCCCGGCGCGCGGCCGGC
CCAAATACGATCCCCCGGCGACGCACGCCCCGACAAGTGGTGGTTGTTTCCT----CAACTCGCGTGCTGTCGTGTGCTA
AGGCGTCGTCCGTCAGGGAGA---GAA-TCGAAAGATG----GACCCAACGGCC----ATCGTGCCATCGACCGCGACCC
CAGGTCAGGCGGGACTACCCG
>393S._likiangensis_1
TGTCT-AAC-GACC-AATCGAGGGCAACGGCGTGGGGGCGTG-CCCCCCGTCGGGGTCCTCAAACCCGCGCGGCAGGTGC
GAGAGCGTCGCGTCGTGCGGGCCAACGAACCCGGGCGCGGAACGCGCCAAGGAAAACCAAAAGAG--ATCGT-CCCCCCC
TCCGTGCGTCCCGTCCGCGGAGCACGCGCGGGGTGGGTCGGGCGTCCATCGAAT------GTCATAACGACTCTCGGCAA
CGGATATCTCGGCTCTCGCATCGATGAAGAACGTAGCGAAATGCGATACTTGGTGTGAATTGCAGAATCCCGTGAACCAT
CGAGTCTTTGAACGCAAGTTGCGCCCGAAGCCGTCAGGCTGAGGGCACGCCTGCCTGGGCGTCACGCATCGCGTCGCCCC
CCC-TCGCACCG-CCTCGAGCGG-TGCCGT-GTGGGGGG--CGGATATTGGCCCCCCGTGCGCCCCGGCGCGCGGCCGGC
CCAAATGCGATCCCCCGGCGACGCACGCCCCGACAAGTGGTGGTTGTTTCCT----CAACTCGCGTGCTGTCGTGTGCCA
AGGCGTCGTCCGTTCGGGAGA---GAA-TCGAAAGA-G---AGACCCAACGGCC----ATCGTGCCATCGACCGCGA---
---------------------
>502S._scordifolia_1
TGTCT-AAC-GACA-AAACGAGGGCCGCGGCGCGGGGGCGTG-CCCCCCGTCGGGGTCCTCACACCCGTTGGGCCGGCGC
GAGAGCGTCGCGTCCCGCGGGCTAACGAACCCGGGCGCGGAATGCGCCAAGGAAAACCGAAAGAA--AGCGT--CCCCCC
TCCGCGCGTCCCGTTCTCGGATCGCGCGCGGGGTGG-TCGGACGTCTATCGAAT------GTCATAACGACTCTCGGCAA
CGGATATCTCGGCTCTCGCATCGATGAAGAACGTAGCGAAATGCGATACTTGGTGTGAATTGCAGAATCCCGTGAACCAT
CGAGTCTTTGAACGCAAGTTGCGCCCGAAGCCATCAGGCCGAGGGCACGTCTGCCTGGGCGTCACGCATCGCGTCGCCCC
CCCCA---CCCG-CATC--GCGG-TTTCG--GAGGGGGG--CGGAGATTGGCCTCCCGTGCGCCTCGGTGCGCGGCCGGC
CCAAATGCGATCCCCCGGCGACGCACGCCCCGACAAGTGGTGGTTGAGCTAT----CAACTCGCGTGCTGTCGTGTGCCA
AGGCGTCGTCCGTTCGGGAGA---GGA-ACGAAC-------AGACCCAACGGCC----ATCGTGCCATCGACCGCGACCC
CAGGTCAGGCGGGACTACTCG
>1265S._regeliana
TGTCT-AAC-GACA-AAACGAGGGCCTCGGCGCGGGGGCGTG-CCCCCCGTCGGGGTCCTCACACCCGCCGGGCCGGCGC
GAGAGCGTCCCGTCCCGCGGGCTAACGAACCCGGGCGCGGAATGCGCCAAGGAAAACCGAAAGAA--AGCGT--CCCCCC
TCCGTGCGTCCCGTTCGCGGAGCGCGCGCGGGGCGG-TCGGACGTCTATCGAAT------GTCACAACGACTCTCGGCAA
CGGATATCTCGGCTCTCGCATCGATGAAGAACGTAGCGAAATGCGATACTTGGTGTGAATTGCAGAATCCCGTGAACCAT
CGAGTCTTTGAACGCAAGTTGCGCCCGAAGCCATCAGGCCGAGGGCACGTCTGCCTGGGCGTCACGCATCGCGTCGCCCC
CCC-A--CCCCG-CATC--GCGG-TTTCG--GAGGGGG---CGGAGATTGGCCTCCCGTGCGCCTCGGTGCGCGGCCGGC
CCAAATGCGATCCCCCGGCGACGCACGCCCCGACAAGTGGTGGTTGAGCTAT----CAACTCGCGTGCTGTCGTGTGCCA
AGGCGTCGTCCGTTCGGGAGA---GGA-ACGAAC-------AGACCCAACGGCC----ATCGTGCCATCGACCGCGACCC
CAGGTCAGGCGG---------
>316S._dependens_2
TGTCT-CAC-GACA-AAACGAGGGCCGCGGCGCGGGGGCGTG-CCCCCCGTCGGGGTCCTCACACCTGCTGGGCCGGCGC
GAGAGCGTCGCGTCCCGCGGGCTAACGAACCCGGGCGCGGAATGCGCCAAGGAAAACCAAAAGAA--AGCGT---CCCCC
TCCGTGCGTCCCGTTCGCGGAGCGCGTGCGGGGTGG-TCGGACGTCTATCGAAT------GTCGTAACGACTCTCGGCAA
CGGATATCTCGGCTCTCGCATCGATGAAGAACGTAGCGAAATGCGATACTTGGTGTGAATTGCAGAATCCCGTGAACCAT
CGAGTCTTTGAACGCAAGTTGCGCCCGAAGCCATCAGGCCGAGGGCACGTCTGCCTGGGCGTCACGCATCGCGTCGCCCC
CCC-A---CCCG-CATC--GCGG-TTTCG--GAGGGGG---CGGAGATTGGCCTCCCGTGCGCCTGGGCGCGCGGCCGGC
CCAAATGCGATCCCCCGGCGACGCACGCCCCGACAAGTGGTGGTTGAGCTAT----CAACTCGCGTGCTGTCGTGTGCCA
AGGCGTCGTCCG-TCGGGAAA---GAA-ACGAAC-------AGACCCAACGGCC----ATCGTGCCATCGACCGCGACCC
C--------------------
>565S._dependens_1
TGTCT-CAC-GACA-AAACGAGGGCCGCGGCGCGGGGGCGTG-CCCCCCGTCGGGGTCCTCACACCTGCTGGGCCGGCGC
GAGAGCGTCGCGTCCCGCGGGCTAACGAACCCGGGCGCGGAATGCGCCAAGGAAAACCAAAAGAA--AGCGT---CCCCC
TCCGTGCGTCCCGTTCGCGGAGCGCGTGCGGGGTGG-TCGGACGTCTATCGAAT------GTCGTAACGACTCTCGGCAA
CGGATATCTCGGCTCTCGCATCGATGAAGAACGTAGCGAAATGCGATACTTGGTGTGAATTGCAGAATCCCGTGAACCAT
CGAGTCTTTGAACGCAAGTTGCGCCCGAAGCCATCAGGCCGAGGGCACGTCTGCCTGGGCGTCACGCATCGCGTCGCCCC
CCC-A---CCCG-CATC--GCGG-TTTCG--GAGGGGG---CGGAGATTGGCCTCCCGTGCGCCTGGGCGCGCGGCCGGC
CCAAATGCGATCCCCCGGCGACGCACGCCCCGACAAGTGGTGGTTGAGCTAT----CAACTCGCGTGCTGTCGTGTGCCA
AGGCGTCGTCCG-TCGGGAAA---GAA-ACGAAC-------AGACCCAACGGCC----ATCGTGCCATCGACCGCGACCC
CAGGTCAGGCGGGACTACCCG
>1111S._tenera
TGTCT-AAC-GACA-AAACGAGGGCCGCGGCGCGGGGGCGTG-CCCCCCGTCGGGGTCCCCACACCCACCGGGCCGGCGC
GAGAGCGTCGCGTCCAGCGGGCTAACGAACCCGGGCGCGGAACGCGCCAAGGAAAACTCAAAGAA--AGCGT--CCCCCC
TCCGCGCGTCCCGTTCGCGGAGCGCGCGCGGGGAGG-TCGGACGCCTATCGAAT------GTCATAACGACTCTCGGCAA
CGGATATCTCGGCTCTCGCATCGATGAAGAACGTAGCGAAATGCGATACTTGGTGTGAATTGCAGAATCCCGTGAACCAT
CGAGTCTTTGAACGCAAGTTGCGCCCGAAGCCATCAGGCCGAGGGCACGTCTGCCTGGGCGTCACGCATCGCGTCGCCCC
CCCCA--CCCCG-CATC--GCGG---TCG----GGGGG---CGGAGATTGGCCCCCCGTGCGTCCCCTCGCGCGGCCGGC
CCAAATGCGATCCCCCGGCGACGCACGCCCCGACAAGTGGTGGTTGAGCTAT----CAACTCGCGTGCTGTCGTGTGCCA
AGGCGTCGTCCGTTCGGGAGA---GAA--TGCAC-------AGACCCAACGGCC----ATCGCGCCATCGACCGCGACCC
CAGGTCAGGCGGGACTACCCG
>796S._galericulata_3
TGTCT-AAC-GACA-ACTCGGGGGCCGCGGCGGGTGGGCGTGCCCACCCGTCGGGGTCCTCAGACCTGCGGGGCCGGCGC
GCGAGCGTCGCGTCCCGCGTGCCAACGAACCCGGGCGCGGAACGCGCCAAGGAAAACCGAACGAR--AGCGT-CCCCCGC
CCCGTGCGTCCCGTTCGCGGATCGCGCGTGGGGAGG-CCGGACGTCGATCGAACAAACAAGTCATAACGACTCTCGGCAA
CGGATATCTCGGCTCTCGCATCGATGAAGAACGTAGCGAAATGCGATACTTGGTGTGAATTGCAGAATCCCGTGAACCAT
CGAGTCTTTGAACGCAAGTTGCGCCCGAAGCCCTCGGGCCGAGGGCACGCCTGCCTGGGCGTCACGCATCGCGTCGCCCC
CCCCAA-CCCCG-C-----GCGG-AG-----GTGGGGGG--CGGACACTGGCCCCCCGTGCGCCCCGGCGCGCGGCCGGC
CCAAATGCGATCCCCCGGCGACGCACGTCGCGACAAGTGGTGGTTGAGCTAT----CAACTCGCGTGCTGTCGCGTGCCA
AGGCGTCGTCCGTTCGGGAGA-----------------------------------------------------------
---------------------
>780S._diffusa
TGTCT-AAC-GACA-ACTCGGGGGCCGCGGCGGGTGGGCGTGCCCAACCGTCGGGGTCCTCAGGC--GCGGGGCCGGCGT
GCGAGCGTCGCGTCCCGCGTGCCAACGAACCCGGGCGCGGAACGCGCCAAGGAAAACCGAACGAG--AGCGT-CCCCCGC
CCCGTGCGTCCCGTCCGCGGATCGCGCGCGGGGAGG-CCGGACGTCGATCGAACAAACAAGTCATAACGACTCTCGGCAA
CGGATATCTCGGCTCTCGCATCGATGAAGAACGTAGCGAAATGCGATACTTGGTGTGAATTGCAGAATCCCGTGAACCAT
CGAGTCTTTGAACGCAAGTTGCGCCCGAAGCCCTCGGGCCGAGGGCACGCCTGCCTGGGCGTCACGCATCGCGTCCCCCC
CCCCAA-CCCCG-C-----GCGG-AG-----GTGGGGGG--CGGACACTGGCCCCCCGTGCGCCCCGGCGCGCGGCCGGC
CCAAATGCGATCCCCCGGCGACGCACGTCGCGACAAGTGGTGGTTGAGCTAT----CAACTCGCGTGCTGTCGCGTGCCA
AGGCGTCGTCCGCTCGGGAGA-----------------------------------------------------------
---------------------
>786S._alpina_1
TGTCT-AAC-GACCAAAACGGGGGCAACGGCGCGGGGGCGTGCCCCCCCGTCGGGGCCCTCACACCCGTGCGGCCGGTGC
GAAGGCGCCGCGCCGCGCGGGCCAACGAACCCGGGCGCGGAACGCGCCAAGGAAAACCAAAAGAG--AGCGT-CCCCCCC
TCCGTGCGTCCCGTCCGCGGAGCACGCGCGGTGTGGGTCGGGCGTCCATCGAAT------GTCACAACGACTCTCGGCAA
CGGATATCTCGGCTCTCGCATCGATGAAGAACGTAGCGAAATGCGATACTTGGTGTGAATTGCAGAATCCCGTGAACCAT
CGAGTCTTTGAACGCAAGTTGCGCCCGAAGCCATCAGGCCGAGGGCACGTCTGCCTGGGCGTCACGCATCGCGTCGCCCC
CCC-TCGCCCCG-CCCAGAGCGGGCGCC---GTGGGGGGTGCGGAGATTGGCCCCCCGTGCGCCCCGGCGCGCGGCCGGC
CCAAATGCGATCCCCCGGCGACGCACGCCCCGACAAGTGGTGGTTGTTTCCT----CAACTCGCGTGCTGTCGTGTGCCA
AGGCGTCGTCCGTTCGGGAGG---GAA---CA---------GG-CCCAACGGCC----ACCGTGCCATCGACCGCGACCC
CAGGTCAGGCGGGACCACCCG
>803S._stocksii
TGTCT-AAC-GACC-AAACGAGGGCAACGGCGCGGGGGCGTG-CCCCCCGTCGGGGTCCTCACACCCGTGCGGCCGGTGC
GAAGGCACCGCGTCGCGCGGGCCAACGAACCCGGGCGCGGAACGCGCCAAGGAAAACCAAAAGAG--AGCGT-CCCCCCC
TCCGTGCGTCCCGTCCGCGGAGCACGCGCGGGGTGGGTCGGGCGTCCATCGAAT------GTCACAACGACTCTCGGCAA
CGGATATCTCGGCTCTCGCATCGATGAAGAACGTAGCGAAATGCGATACTTGGTGTGAATTGCAGAATCCCGTGAACCAT
CGAGTCTTTGAACGCAAGTTGCGCCCGAAGCCATCAGGCCGAGGGCACGTCTGCCTGGGCGTCACGCATCGCGTCGCCCC
CCC-TCGCCCCG-CCTCGAGCGG-TGCC---GTGGGGGGTGCGGAGATTGGCCCCCCGTGCGCCCCGGCGCACGGCCGGC
CCAAATGCGATCCCCCGGCGACGCACGCCCCGACAGGTGGTGGTTGTTTCCT----CAACTCGCGTGCTGTCGTGTGCCA
AGGCGTCGTCCGTTCGGGAGG---GAA---CA---------GGACCCAGCGGCC----ACCGTGCCATCGACCGCGACCC
CAGGTCA--------------
>521S._nepetifolia
TGTCT-AAC-GACC-AAACGAGGGCAACGGCGCGGGGGCGTG-CCCCCCGTTGGGGTCCTCACACCCGTGCGGCCGGTGC
CAAGGCATCGTGCCGCGCGGGCCAACGAACCCGGGCGCGGAACGCGCCAAGGAAAACAAAAAGAG--AGCGT-CCCCCCC
ACCGTGCGTCCCGTCCGCGGAGCACGCACGGTGTGGGTCGGGCGTCCATCGAAT------GTCATAACGACTCTCGGCAA
CGGATATCTCGGCTCTCGCATCGATGAAGAACGTAGCGAAATGCGATACTTGGTGTGAATTGCAGAATCCCGTGAACCAT
CGAGTCTTTGAACGCAAGTTGCGCCCGAAGCCATCAGGCCGAGGGCACGTCTGCCTGGGCGTCACGCATCGCGTCGCCCC
CCC-TCGC-CCG-CCTCGTGCGG-TGCC---GTGGGGGGTGCGGAGATTGGCCCCCCGTGCGCCCTGGCGCGCGGCCGGC
CCAAATGCGATCCCCCGGCGACGCACGCCCCGACAAGTGGTGGTTGTTTCCT----CAACTCGCGTGCTGTCGTGTGCCA
AGGCGTCGTCCGTTCGGGAGG---AAA---CA---------AGACCCAACGGCC----ACCGTGCCATCGACCGCGACCC
CAGGTCAGGCGGGACTACCCG
>526S._platystegia
TGTCT-AAC-GACC-AAACGAGGGCAACGGCGCGGGGGCGTG-CCCCCCGTCGGGGTCCTCACACCCGTGCGGCCGGTGC
CAAGGCACCGCGCCGCGCGGGCCAACGAACCCGGGCGCGGAACGCGCCAAGGAAAACAAAAAGAG--AGCGT-CCCCCCC
ACCGTGCGTCCCGTCCGCGGAGCACGCACGGTGTGGGTCGGGCGTCCATCGAAT------GTCATAACGACTCTCGGCAA
CGGATATCTCGGCTCTCGCATCGATGAAGAACGTAGCGAAATGCGATACTTGGTGTGAATTGCAGAATCCCGTGAACCAT
CGAGTCTTTGAACGCAAGTTGCGCCCGAAGCCATCAGGCCGAGGGCACGTCTGCCTGGGCGTCACGCATCGCGTCGCCCC
CCC-TCGC-CCG-CCTCGTGCGG-TGCC---GTGGGGGGTGCGGAGATTGGCCCCCCGTGCGCCCCGGCGCGCGGTCGGC
CCAAATGCGATCCCCCGGCGACGCACGCCCCGACAAGTGGTGGTTGTTTCCT----CAACTCGCGTGCTGTCGTGTGCCA
AGGCGTCGTCCGTTCGGGAGG---AAA---CA---------AGACCCAACGGCC----ACCGTGCCATCGACCGCGACCC
CAGGTCA--------------
>309S._barbata_1
TGTCTTCAC-GACAAAAAC-----------------------------------------AACGCCCGCGAGGCCGGCGC
GAGAGCGTCGCAACCCGCGGGCTAACGAACCCGGGCGCGGAACGCGCCAAGGAAAACCGAAACGA--AGCGT--CCCCGC
CCCGTGCGTCCCGTCCGCGGATCGCGCGCGGGGTGG-CCGGACGTCGATCGAAT------GTCATAACGACTCTCGGCAA
CGGATATCTCGGCTCTCGCATCGATGAAGAACGTAGCGAAATGCGATACTTGGTGTGAATTGCAGAATCCCGTGAACCAT
CGAGTCTTTGAACGCAAGTTGCGCCCGAAGCCATCAGGCCGAGGGCACGTCTGCCTGGGCGTCACGCATCGCGTCGCCCC
CCGCACGCATCG-CCTCGAGC-GACGCCGATGTCGGGGGG-CGGAGATTGGCCTCCCGTGCGCCCCGGCGCGCGGCCGGC
CCAAATGCGATCCCCCGGCGACGCACGCCCCGACAAGTGGTGGTTGAGCCTT----CAACTCGCGTGCTGTCGGGCGCCA
AGGCGTCGTCCGTTCGGGAGAAACACA-TCGATCGATGTT-GGACCCAACGGCCCTTAATAGAGCCATCGACCGCGACCC
CAGGTCAGGCGGGACTACCCG
>563S._orthocalyx_2
TGTCTTCAC-GACCAAAAC-----------------------------------------AACGCCCGCGTGGCCGGCGC
GAGAGCGTCGCAACCCGCGGGCTAACGAACCCGGGCGCGGAACGCGCCAAGGAAAACCGAAACGA--AGCGT--CCCCGC
CCCGTGCGTCCCGTCCGCGGATCGCGCGCGGGGTGG-CCGGACGTCGATCGAAT------GTCATAACGACTCTCGGCAA
CGGATATCTCGGCTCTCGCATCGATGAAGAACGTAGCGAAATGCGATACTTGGTGTGAATTGCAGAATCCCGTGAACCAT
CGAGTCTTTGAACGCAAGTTGCGCCCGAAGCCATCAGGCCGAGGGCACGTCTGCCTGGGCGTCACGCATCGCGTCGCCCC
CCGCACGCATCG-CCTCGAGC-GACGCGGCTGTCGGGGGG-CGGAGATTGGCCTCCCGTGCGCCCCGGCGCGCGGCCTGC
CGAAATGCGATCCCCCGGCGACGCACGCCCCGACAAGTGGTGGTTGAGCCTT----CAACTCGCGTGCTGTCGGGCGCCA
AGGCGTCGTCCGTTCGGGAGAAACACA-TCGATCGATGTT-GGACCCAACGGCCTTTAATAGCGCCATCGACCGCGACCC
CAGGTCAGGCGGGACTACCCG
>921S._yunnanensis_var._cuneata_2
TGTCTTTAC-GACCAAAAC-----------------------------------------AATGCCCGTGTGGCCGGCGC
GAGAGCGTCGCGCCCCGCGGGCTAACGAACCCGGGCGCGGAATGCGCCAAGGAAAACAGAAATGA--AGCGT--CCCCAC
CCCGTGCGTCCCGTCCGCGGATCGCGTGCGGGGTGG-CCGGACGTCTATCGAAT------GTCATAACGACTCTCGGCAA
CGGATATCTCGGCTCTCGCATCGATGAAGAACGTAGCGAAATGCGATACTTGGTGTGAATTGCAGAATCCCGTGAACCAT
CGAGTCTTTGAACGCAAGTTGCGCCCGAAGCCATCAGGCCGAGGGCACGTCTGCCTGGGCGTCACGCATCGCGTCGCCCC
CCACACGCATCG-CCTCGAGC-GACGCCGTTGTCGGGGGG-CGGAGATTGGCCTCCCGTGCGCCCCGGTGCGCGGCCGGC
CCAAATGCGATCCCCCGGCGACGCACGCCCCGACAAGTGGTGGTTGAGCTAT----CAACTCGCGTGCTGTCGTGTGCCA
AGGCGTCGTCCGTTCGGGAGAAACAAT-CTGA----GATT-AGACCCAACGGCC----ATCGTGCCATCGACCGCGACCC
CAGGTCAGGCGGGACTACCCG
>16005S._subintegra
TGTCTTCAC-GACCAAAAC-----------------------------------------AACGCCCGCGTGGCCGGCGC
GAGAGCGTCGCAACCCGCGGGCTAACGAACCCGGGCGCGGAACGCGCCAAGGAAAACCGAAACGA--AGCGT--CCCCGC
CCCGTGTGTCCCGTCCGCGGATCGCACGCGGGGTGG-ATGGGCGTY-ATCGAAT------GTCATAACGACTCTCGGCAA
CGGATATCTCGGCTCTCGCATCGATGAAGAACGTAGCGAAATGCGATACTTGGTGTGAATTGCAGAATCCCGTGAACCAT
CGAGTCTTTGAACGCAAGTTGCGCCCGAAGCCATCAGGCCGAGGGCACGTCTGCCTGGGCGTCACGCATCGCGTCGCCCC
CCACACGCATCG-CCTCGGGC-GACGCCGTTGTCGGGGG--CGGAGATTGGCCTCCCGTGCGCCCCGGCGCGCGGCCGGC
CCAAATGCGATCCCCCGGCGACGCACGCCCCGACAAGTGGTGGTTGAGCCTT----CAACTCACGTGCTGTCGGGCGCCA
AGGCGTCGTCCGTTCGGGAGAAACACA-TCGA----TGTT-GGACCCAACGGCC-ATAATAGTGCCATCGACCGCGACCC
CAGGTCAGGCGGGACTACCCG
>976S._axilliflora
TGTCTTCAC-GACCAAAAC-----------------------------------------AACGCCCACGTGGCCGTCGC
GAGAGCGTCGCAACCCGCGGGCTAATAAACCCGGGCGCGGAATGCGCCAAGGAAAACCGAAATGA--AGCAT--CCCCGT
CCCGTGCGTCCCGTCCGCGGATCGCGCACGGGGTGG-CCGGACGTTTATCGAAT------GTCATAACGACTCTCGGCAA
CGGATATCTCGGCTCTCGCATCGATGAAGAACGTAGCGAAATGCGATACTTGGTGTGAATTGCAGAATCCCGTGAACCAT
CGAGTCTTTGAACGCAAGTTGCGCCCGAAGCCATCAGGCCGAGGGCACGTCTGCCTGGGCGTCACGCATCGCGTCGCCCC
CCACACGCATCG-CCTCGAGC-GACGCCGTTGTCATGGGG-TGGAGATTGGCCTCCCGTGCGCCCCGGCGCACGGCCGGC
CCAAATGCGATCCCCCGGCGACGCACGCCCCGACTAGTGGTGGTTGATCCTT----CAACTGGCGTGCTGTCGGGTGCCA
GGACGTCGTCCGTTCGGGAGAAACATA-TCGA----TGTT-GGACCCAACGGCC-ATAATAGTGCCATCGACCGCGACCC
CAGGTCAGGCGGGACTACCCG
>1119S._obtusifolia
TGTCTTTAC-GACCAAAAC-----------------------------------------AACGCCCGCGTGGCCGGCGC
GAGAGCGTCGCAACCCGCGGGCTAACGAACCCGGGCGCGGAACGCGCCAAGGAAAACCGAAATCA--AGCGT--CCCCAT
CCCGTGCGTCCCGTCTGCGGATCGCGCGCGGGGCGG-TCGGACGTCTATCGAAT------GTCATAACGACTCTCGGCAA
CGGATATCTCGGCTCTCGCATCGATGAAGAACGTAGCGAAATGCGATACTTGGTGTGAATTGCAGAATCCCGTGAACCAT
CGAGTCTTTGAACGCAAGTTGCGCCCGAAGCCATCAGGCCGAGGGCACGTCTGCCTGGGCGTCACGCATCGCGTCGCCCC
CCGCACGCATCG-CCTCGAGC-GACGCTGTTGTCGGGGGG-CGGAGATTGGCCTCCCGTGCGCCCCGCCGCGCGGCCGGC
CCAAATGCGATCCCCCGGCGACGCACGCCCCGACAAGTGGTGGTTGAGCTAT----CAACTCGCGTGCTGTCGTGTGCCA
AGGCGTCGTCCGTTCGGGAGAAACGAA-TCGA----TGTT-GGACCCAACGGCC----ATAGTGCCATCGACCGCGACCC
CAGGTCAGGCGGGACTACCCG
>1185S._Sp.nov
TGTCTTTAC-GACCAAAAC-----------------------------------------AACGCCCGCGTGGCCGGCGC
GAGAGCGTCGCAACCCGCGGCCTAACGAACCCGGGCGCGGAACGCGCCAAGGAAAACCGAAACGA--AGCAT--CCCCAA
CTCGTGCGTCCCGTCCGCGGATCGCGTGCGGGGTGG-TCGGACGTCTATCGAAT------GTCATAACGACTCTCGGCAA
CGGATATCTCGGCTCTCGCATCGATGAAGAACGTAGCGAAATGCGATACTTGGTGTGAATTGCAGAATCCCGTGAACCAT
CGAGTCTTTGAACGCAAGTTGCGCCCGAAGCCATCAGGCCGAGGGCACGCCTGCCTGGGCGTCACGCATCGCGTCGCCCC
CCACACGCATCGCCCTCGAGC-GATGCCGTTGTCGGGGGG-CGGAGATTGGCCTCCCGTGCGCCCCGGCGCGCGGCCGGC
CCAAATGCGATCCCACGACGATGCACGCCCCGACAAGTGGTGGTTGAGCTAT----CAACTCGCGTGCTGTCGTGTGCCA
AGGCGTCGTCCGTTCGGGAGAAACAAA-TCCA----TGTT-GGACCCAACGGCC----ATCGTGCCATCGACCGCGACCC
CAGGTCAGGCGGGACTACCCG
>1354S._hainanensis
TGTCTTCAC-GACCAAAAC-----------------------------------------AACGCCCGCGTGGCCGGCGC
GAGAGCGTCGCAACCCGCGGGCTAACGAACCCGGGCGCGGAACGCGCCAAGGAAAACCGAAATCA--AGCGT--CCCCAT
CCCGTGCGTCCCGTTCGCGGATCGCGCGCGGGGTGG-CCGGACGTCTATCGAAT------GTCATAACGACTCTCGGCAA
CGGATATCTCGGCTCTCGCATCGATGAAGAACGTAGCGAAATGCGATACTTGGTGTGAATTGCAGAATCCCGTGAACCAT
CGAGTCTTTGAACGCAAGTTGCGCCCGAAGCCATCAGGCCGAGGGCACGTCTGCCTGGGCGTCACGCATCGCGTCGCCCC
CCACACGCATCG-CCTCGAGC-GAAGCCGTTGTCGGGGGG-TGGAGATTGGCCTCCCGTGCGCCCCGGCGCGCGGTCGGC
CCAAATGCGATCCCCCGGCGACGCACGCCCCGACAAGTGGTGGTTGAGCTAT----CAACTCGCGTGCTGTCGTGTGCCA
AGGCGTCGTCCGTTCGGGAGAAACGAA-TCGA----TGTT-GGACCCAACGGCC----ATAGTGCCATCGACCGCGACCC
CAGGTCAGGCGGGACTACCCG
>303S._franchetiana
TGTCTTTAC-GACAAAAAC-----------------------------------------AACGCCCGCGTGGCCGGCGT
GAGAGCGTCGCAACCCGTGGGCTAACGAACCCGGGCGCGGAATGCGCCAAGGAAAACCGAAATGA--AGCGT--CCCCAC
CTCGTGCGTCCCGTCCGCGGATCGCGCGCGGGGTGG-CCGGACGTCTATCAAAT------GTCATAACGACTCTCGGCAA
CGGATATCTCGGCTCTCGCATCGATGAAGAACGTAGCGAAATGCGATACTTGGTGTGAATTGCAGAATCCCGTGAACCAT
CGAGTCTTTGAACGCAAGTTGCGCCCGAAGCCATCAGGCCGAGGGCACGTCTGCCTGGGCGTCACGCATCGCGTCGCCCC
CCACACGCATCG-CCTCGAGC-GACGCCGTTGTCGGGGGG-CGGAGATTGGCCTCCCGTGCACCCCGGCGCGCGGCCGGC
CCAAATGCGATCCCCCGGCGACGCACGCCCCGACAAGTGGTGGTTGAGCTAT----CAACTCGCGTGCTGTCGTGTGCCA
AGGCGTCGTCCGTTCGGGAGAAACGAA-TCGA----TAAT-TGACCCAAAGGCC----ATCGTGCCATCGACCGCGACCC
CAGGTCAGGCGGGACTACCCG
>452S._sessilifolia_1
TGTCTTTAC-GACCAAAAC-----------------------------------------TACGCCCGCGTGGCCGGCGC
GAGAGCGTCGCAACCCGCGGGCTAACGAACCCGGGCGCGGAACGCGCCAAGGAAAACCGAAATGA--AGCGT--CCCCAC
CCCGTGCGTCCCGTCCGCGGATAGCGCTCGGGGTGG-CCGGATGTCTATCGAAT------GTCATAACGACTCTCGGCAA
CGGATATCTCGGCTCTCGCATCGATGAAGAACGTAGCGAAATGCGATACTTGGTGTGAATTGCAGAATCCCGTGAACCAT
CGAGTCTTTGAACGCAAGTTGCGCCCGAAGCCATCAGGCCGAGGGCACGTCTGCCTGGGCGTCACGCATCGCGTCGCCCC
CCACACGCATCG-CCTCGAGC-GACGCCGTTGTCCGGGGG-CGGAGATTGGCCTCCCGTGCGCCACGGCGCGCGGCCGGC
CCAAATGCGATCCCCCGGCGACGCACGCCCCGACAAGTGGTGGTTGAGCTAT----CAACTCGCGTGCTGTCGTGTGCCA
AGGCGTCGTCCGTTCGGGAGGAACGAA-TCGA----TATT-GGACCCAACGGCC----ATCGTGCCATCGACCGCGACCC
CAGGTCAGGCGGGACTACCCG
>471S._sessilifolia_2
TGTCTCTAC-GACCAAAAC-----------------------------------------AACGCCCGCGCGGCCGACGC
GAGAGCGTCGCAACCCGCGGGCTAACGAACCCGGGCGCGGAATGCGCCAAGGAAAACCGAAATAA--AGCGT--CCCCAC
CCCGTGCGTCCCGTCCGCGGATAGCGCGCGGGGTGG-CCGGATGTCTATCGAAT------GTCATAACGACTCTCGGCAA
CGGATATCTCGGCTCTCGCATCGATGAAGAACGTAGCGAAATGCGATACTTGGTGTGAATTGCAGAATCCCGTGAACCAT
CGAGTCTTTGAACGCAAGTTGCGCCCGAAGCCATCAGGCCGAGGGCACGTCTGCCTGGGCGTCACGCATCGCGTCGCCCC
CCACACGCATCG-CCTCGAGC-GACGCCGTTGTCGGGGG--CGGAGATTGGCCTCCCGTGCGCCCCGGCGCGCGGCCGGC
CCAAATGCGATCCCCCGGCGACGCACGCCCCGACAAGTGGTGGTTGAGCTAT----CAACTCGCGTGCTGTCGTGTGCCA
AGGCGTCGTCCGTTCGGGAGGAACGAA-TAGA----TGTT-GGACCCAACGGCC----ATCGTGCCATCGACCGCGACCC
CAGGTCAGGCGGGACTACCCG
>715S._tenax
TGTCTTTAC-GACCAAAAC-----------------------------------------AACGTCCGCGTGGCCGGCGC
GAGAGCGTCGCAACCCGCGGGCTAACGAACCCGGGCGCGGAACGCGCCAAGGAAAACCGAAATGA--AGCGT--CCCCAC
CCCGTGCGCCCCGTACGCGGATCGCATGCGGGGTGA-CCGGACGTCTATCGAAT------GTCATAACGACTCTCGGCAA
CGGATATCTCGGCTCTCGCATCGATGAAGAACGTAGCGAAATGCGATACTTGGTGTGAATTGCAGAATCCCGTGAACCAT
CGAGTCTTTGAACGCAAGTTGCGCCCGAAGCCATCAGGCCGAGGGCACGTCTGCCTGGGCGTCACGCATCGCGTCGCCCC
CCACACGCATCG-CCTCGAGC-GACGCCGTTGTCGGGGGG-CGGAGATTGGCCTCCCGTGCGCCCCGGCGCGCGGCCGGC
CCAAATGCGATCCCCCGGCGACGCACGCCCCGACAAGTGGTGGTTGAGCTAT----CAACTCGCGTGCTGTCGTGTGCCA
AGGCGTCGTCCGTTCGGGAGAAACGAA-TCGA----TAAC-CGACCCAACGGCC----ATCGTGCCATCGACCGCGACCC
CAGGTCAGGCGGGACTACCCG
>738S._discolor
TGTCTTCAT-GACCAAAAC-----------------------------------------AACGCCCGCGTGGCCGGCGC
GAGAGCGTCGCAACCCGCGGGCTAACGAACCCGGGCGCGGAACGCGCCAAGGAAAACCGAAACGA--AGCGT--CCCCGC
CCCGTGCGT-TCGTTCGCGGATTGTGCCCGGGGTGGGCGGGGCGTCCATCGAAT------GTCACAACGACTCTCGGCAA
CGGATATCTCGGCTCTCGCATCGATGAAGAACGTAGCGAAATGCGATACTTGGTGTGAATTGCAGAATCCCGTGAACCAT
CGAGTCTTTGAACGCAAGTTGCGCCCGAAGCCATCAGGCCGAGGGCACGTCTGCCTGGGCGTCACGCATTGCGTCGCCCC
CCACACGCATCG-CCTCGAGC-GACGCCGTAGTCGGGGG--CGGAGATTGGCCTCCCGTGCGCCCCGGCGCGTGGCCGGC
CCAAATGCGTTCCCCCGGCGACGCACGCCCCGACAAGTGGTGGTTGAGCTAT----CAACTCGCGTGCTGTCGCGTGCCA
AGGCGTCGTCCGTTCGGGAGAAAAAAA-TCGA----TCAC-AGACCCAACGGCC----ATCGTGCCATCGATCGCGACCC
CAGGTCAGGCGG---------
>593S._calcarata
TGTCTCTAA-GACCAAAAC-----------------------------------------AACGCCCGCGTGGCCGGCGC
GAGAGCGTCGCAACCCGCGGGCTAACGAACCCGGGCGCGGAACGCGCCAAGGAAAACCGAAATGA--AGCGTCCCCCCAT
CCCGTGCGTCCCGTCCGCGGATCGCGCGCGGGGTGG-TCGGACGTCTATCGAAT------GTCATAACGACTCTCGGCAA
CGGATATCTCGGCTCTCGCATCGATGAAGAACGTAGCGAAATGCGATACTTGGTGTGAATTGCAGAATCCCGTGAACCAT
CGAGTCTTTGAACGCAAGTTGCGCCCGAAGCCATCAGGCCGAGGGCACGTCTGCCTGGGCGTCACGCATCGCGTCGCCCC
CCACACGCATCG-CCTCGAGC-GACGCCGTTGTCGGGGGG-CGGAGATTGGCCTCCCGTGCGCCCCGGCGCGCGGCCGGC
CCAAATGCGATCCCCCGGCGACGCACGCCCCGACAAGTGGTGGTTGAGCTAT----CAACTCGCGTGCTGTCGTGTGCCA
AGGCGTCGTCCGTTCGGGAGAAACAAA-TCGA----TGTT-GGACCCAACGGCC----ATAATGGCATCGAACGGGACCC
CAGGTCAGGCGGGACTACCCG
>838S._yunnanensis
TGTCTTTAC-GACCAAAAC-----------------------------------------AACGCCCGCGTGGCCGGCGC
GAGAGCGTCGCAACCCGCGGGCTAACGAACCCGGGCACGGAACGTGCCAAGGAAAACCGAAATGA--AGCGT--CCCCGC
CCCGTGCGTCCCGTCCGCGGATCGCGCGCGGGGTGG-CCGGACGTCTATCGAAT------GTCATAACGACTCTCGGCAA
CGGATATCTCGGCTCTCGCATCGATGAAGAACGTAGCGAAATGCGATACTTGGTGTGAATTGCAGAATCCCGTGAACCAT
CGAGTCTTTGAACGCAAGTTGCGCCCGAAGCCATCAGGCCGAGGGCACGTCTGCCTGGGCGTCACGCATCGCGTCGCCCC
CCACACGCATCG-CCTCGAGC-GACGCCGTTGTCGGGGGG-CGGAGATTGGCCTCCCGTGCGCCCCGGCGCGCGGCCGGC
CCAAATGCGATCCCCCGGCGACGCACGCCCCGACAAGTGGTGGTTGAGCCAT----CAACTCGCGTGCTGTCGTGTGCCA
AGGCGTCGTCCGTTCGGGAGAAACGAA-TCGA----TGTT-GGACCCAACGGCC----ACAGTGCCATCGACCGCGACCC
CAGGTCAGGCGGGACTACCCG
>977S._hunanensis
TGTCTTTAC-GACCAAAAC-----------------------------------------AACGCCCGTGCGGCCGGCGC
GAGAGCGTCGCAACCCACGGGCTAACGAACCCGGGCACGGAACGTGCCAAGGAAAACCGAAATGA--AGCGT--CCCCAT
CCCGTGCGTCCCGTYCGCGGATCGCGCATGGGGTGG-CCGGACGTCTATCGAAT------GTCATAACGACTCTCGGCAA
CGGATATCTCGGCTCTCGCATCGATGAAGAACGTAGCGAAATGCGATACTTGGTGTGAATTGCAGAATCCCGTGAACCAT
CGAGTCTTTGAACGCAAGTTGCGCCCGAAGCCATCAGGCCGAGGGCACGTCTGCCTGGGCGTCACGCATCGCGTCGCCCC
CCACACGCATCG-CCTCGAGC-GACGCCGTTGTCGGGGGG-CGGAAATTGGCCTCCCGTGCGCCCCGGCGCGCGGCCGGC
CCAAATGCGATCCCCCGGCGACGCACGCCCCGACAAGTGGTGGTTGAGCTAT----CAACTCGCGTGCTGTCGTGTGCCA
AGGCGTCGTCCGTTCGGRAGAAACAAA-TCGA----TGTT-GGACCCAACGGCC----ACAGTGCCATCGACCGCGACCC
CAGGTCAGGCGGGACTACCCG
>305S._Indica_1
TGTCTTTAC-GACCAAAAC-----------------------------------------AACGCCCGCGTGGCCGGCGC
GAGAGCGTCGCAACCCGCGGGCTAACGAACCCGGGCGCGGAACGCGCCAAGGAAAACCGAAATGA--AGCGT--CCCCAT
CCCGTGCGTCCCGTCCGCGGATCGCGCGCGGGGTGG-CCGGACGTCTATCGAAT------GTCATAACGACTCTCGGCAA
CGGATATCTCGGCTCTCGCATCGATGAAGAACGTAGCGAAATGCGATACTTGGTGTGAATTGCAGAATCCCGTGAACCAT
CGAGTCTTTGAACGCAAGTTGCGCCCGAAGCCATCAGGCCGAGGGCACGTCTGCCTGGGCGTCACGCATCGCGTCGCCCC
CCACACGCATCG-CCTCGAGC-GACGCCGTTGTCGGGGGG-CGGAGATTGGCCTCCCGTGCGCCCCGGCGCGCGGCCGGC
CCAAATGCGATCCCCCGGCGACGCACGCCCCGACAAGTGGTGGTTGAGCTAT----CAACTCGCGTGCTGTCGTGTGCCA
AGGCGTCGTCCGTTCGGGAGAAACAAA-TCGA----TGTTAAGACCCAACGGCC----ATCGTGCCATCGACCGCGACCC
CAGGTCAGGCGGGACTACCCG
>554S._indica_var._parvifolia_1
TGTCTTTAC-GACCAAAAC-----------------------------------------AACGTCCGTGTGGCCGGCGC
GAGAGCGTCGCAACCCGCGGGCTAACGAACCCGGGCGCGGAACGCGCCAAGGAAAACCGAAATGA--AGCGT--CCCCGC
CCCGTGCGTCCCGTCCGCGGATCGCGTGCGGGGTGG-CCGGACGTCTATCGAAT------GTCATAACGACTCTCGGCAA
CGGATATCTCGGCTCTCGCATCGATGAAGAACGTAGCGAAATGCGATACTTGGTGTGAATTGCAGAATCCCGTGAACCAT
CGAGTCTTTGAACGCAAGTTGCGCCCGAAGCCATCAGGCCGAGGGCACGTCTGCCTGGGCGTCACGCATCGCGTCGCCCC
CCACACGCATCG-CCTCGAGC-GACGCCGTTGTCGGGGGG-CGGAGATTGGCCTCCCGTGCGCCCCGGCGCGCGGCCGGC
CCAAATGCGATCCCCCGGCGACGCACGCCCCGACAAGTGGTGGTTGAGCTAT----CAACTCGCGTGCTGTCGTGTGCCA
AGGCGTCGTCCGTTCGGGAGAAACAAA-TCGA----TGTTAAGACCCAACGGCC----ATAGTGCCATCGACCGCGACCC
CAGGTCAGGCGGGACTACCCG
>1338S._taipingziensis_1
TGTCTTTAC-GACCAAAAC-----------------------------------------AGTGCCCGCGTGGCCGGCGC
GAGAGCGTCGCGCCCCGCGGGCTAACGAACCCGGGCGCGGAACGCGCCAAGGAAAACCGAAATGA--AGCGT--CCCCAA
CCCGTGCGTCCCGTTCGCGGGTCGCGTGCGGGGTGG-ACGGACGTTTATCGAAT------GTCATAACGACTCTCGGCAA
CGGATATCTCGGCTCTCGCATCGATGAAGAACGTAGCGAAATGCGATACTTGGTGTGAATTGCAGAATCCCGTGAACCAT
CGAGTCTTTGAACGCAAGTTGCGCCCGAAGCCATCAGGCCGAGGGCACGCCTGCCTGGGCGTCACGCATCGCGTCGCCCC
CCACACGCATCG-CCTGGAGC-GATGCCGTTGTCGGGGGG-CGGAGATTGGCCTCCCGTGCGCCCCGGCGTGCGGCCGGC
CCAAATGCGATCCCCCGGCGACGCACGCCCCGACAAGTGGTGGTTGAGCTAT----CAACTCGCGTGCTGTCGTGTGCCA
AGACGTCGTCCGTTCGGGAGAAACAAA-TCGA----TGTT-GGACCCAACGGCC----ATCGTGCCATCGACCGCGACCC
CAGGTCAGGCGGGACTACCCG
>1339S._taipingziensis_2
TGTCTTTAC-GACCAAAAC-----------------------------------------AGTGCCCGCGTGGCCGGCGC
GAGAGCGTCGCGCCCCGCGGGCTAACGAACCCGGGCGCGGAACGCGCCAAGGAAAACCGAAATGA--AGCAT--CCCCAA
CCCGTGCGTCCCGTTCGCGGGTCGCGTGCGGGGTGG-TCGGATGTTTATCGAAT------GTCATAACGACTCTCGGCAA
CGGATATCTCGGCTCTCGCATCGATGAAGAACGTAGCGAAATGCGATACTTGGTGTGAATTGCAGAATCCCGTGAACCAT
CGAGTCTTTGAACGCAAGTTGCGCCCGAAGCCATCAGGCCGAGGGCACGCCTGCCTGGGCGTCACGCATCGCGTCGCCCC
CCACACGCATCG-CCTCGAGC-GATGCCGTTGTCGGGGGG-CGGAGATTGGCCTCCCGTGCGCCCCGACGCGCGGCCGGC
CCAAATGCGATCCCCCGGCGACGCACGCCCCGACAAGTGGTGGTTGAGCTAT----CAACTCGCGTGCTGTCGTGTGCCA
AGGCGTCGTCCGTTCGGGAGAAACAAA-TCGA----TGTT-GGACCCAACGGCC----ATCGTGCCATCGACCGCGACCC
CAGGTCAGGCGGGACTACCCG
>16008S._wenshanensis
--------C-GACCAAAAC-----------------------------------------AACGCCCGCGTGGCCGGCGC
GAGAGCGTCGCGCCCCACGGGCTAACGAACCCGGGCGCGGAACGCGCCAAGGAAAACCGAAATGA--AGCGC--CCCCAC
CCCGTGCGTCCCGTCCGCGGATCGCGCTCGGGGTGG-CCGGACGTCTATCGAAT------GTCATAACGACTCTCGGCAA
CGGATATCTCGGCTCTCGCATCGATGAAGAACGTAGCGAAATGCGATACTTGGTGTGAATTGCAGAATCCCGTGAACCAT
CGAGTCTTTGAACGCAAGTTGCGCCCGAAGCCATCAGGCCGAGGGCACGTCTGCCTGGGCGTCACGCATCGCGTCGCCCC
CCACACGCATCG-CCTCGAGC-GACGCCGTTGTCGGGGGG-CGGAGATTGGCCTCCCGTGCGCCCCGGCGCGCGGCCGGC
CCAAATGCAATCCCCCGGCGACGCACGCCCCGACAAGTGGTGGTTGAGCCAT----CAACTCGCGTGCTGTCGTGTGCCA
AGGCGTCGTCCGTTCGGGAGAAACAAA-TCAA----TGTT-GGACCCAACGGCC----ATCGTGCCATCGACCGCGACCC
CAGGTCAGGCGGGACTACCCG
>347S._teniana
TGTCTTTAC-GACCAAAAC-----------------------------------------AACGCCCGTGTGGCCGACGT
GAGAGCGTTGCGCCCCACGGGCTAACGAACCCGGGCGCGGAACGCGCCAAGGAAAACCGAAATGA--AGTGT--CCCCAA
CCCGTGCGTCCCGTCTGCGGATCGCGCGCGGGGTGG-CAGGATGTCTATCGAAT------GTCATAACGACTCTCGGCAA
CGGATATCTCGGCTCTCGCATCGATGAAGAACGTAGCGAAATGCGATACTTGGTGTGAATTGCAGAATCCCGTGAACCAT
CGAGTCTTTGAACGCAAGTTGCGCCCGAAGCCATCAGGCCGAGGGCACGCCTGCCTGGGCGTCACGCATCGCGTCGCCCC
CCACACGCATCG-CCTCGAGC-GACGCCGTTGTCGAGGGG-CGGAGATTGGCCTCCCGTGCACCCCGGCGCACGGCCGGC
CCAAATGCGATCCCCCGGCGATGCACGCCCCGACAAGTGGTGGTTGAGCTAT----CAACTCGCGTGCTGTCGTGTGCCA
AGGCATCGTCCGTTCGGGAGAAACAAA-TCGA----TGTT-GGACCCAACGGCC----ATCGTGCCATCGACCGCGACCC
CAGGTCAGGCGGGACTACCCG
>355S._Yangbiensis
TGTCTTTAC-GACCAAAAC-----------------------------------------AATGCCCGTGTGGCCGGCGT
GAGAGTGTCGTGCCCCGCGGGCTAACGAACCCGGGCGCGGAACGCGCCAAGGAAAACCGAAATGA--AGCGT--CCCCAT
CCCGTGCGTCCCGTTCGCGGATCGCGTGTGGGGTGG-TCGGACGTCTATCGAAT------GTCATAACGACTCTCGGCAA
CGGATATCTCGGCTCTCGCATCGATGAAGAACGTAGCGAAATGCGATACTTGGTGTGAATTGCAGAATCCCGTGAACCAT
CGAGTCTTTGAACGCAAGTTGCGCCCGAAGCCATCAGGCCGAGGGCACGTCTGCCTGGGCGTCACGCATCGCGTCGCCCC
CCACACGCATCG-CCTCGAGC-GACGCCGTTGTCGGGGGG-TGGAGATTGGCCTCCCGTGCGCCCCGGTGCGCGGCCGGC
CCAAATGCGATCCCCCGGCGACGCACGCCCCGACAAGTGGTGGTTGAGCTAT----CAACTCGCGTGCTGTCGTGTGCCA
AGGCGTCGTCCGTTCGGGAGAAACA-A-TCGA----TGTT-GGACCCAACGGCC----ATCGCGCCATCGACCGCGACCC
CAGGTCAGGCGGGACTACCCG
>266S._mairei
TGTCTTTAT-GACCAAAAC-----------------------------------------AACGCTCGTGTGGCCGGCGC
GAGAGCGTCGTGCCTTGCGGGCTAACGAACCCGGGCGCGGAACGCGCCAAGGAAAACCGAAATGA--AGCGT--CCTCAA
CCCGTGCGTCCCGTCCGCGGATCGCGCGCGGGGTGA-TCGGACGTCTATCGAAT------GTCATAACGACTCTCGGCAA
CGGATATCTCGGCTCTCGCATCGATGAAGAACGTAGCGAAATGCGATACTTGGTGTGAATTGCAGAATCCCGTGAACCAT
CGAGTCTTTGAACGCAAGTTGCGCCCGAAGCCATCAGGCCGAGGGCACGCCTGCCTGGGCGTCACGCATCGCGTCGCCCC
CCACACGCATCG-CCTCGAGC-GACGACGTTGTCGGGGG--CGGAGATTGGCCTCCCGTGCGCCCCGACGCGCGGCCGGC
CCAAATGCGATCCCCCGGCGATGCACGCCCCGACAAGTGGTGGTTGAGCTAT----CAACTCGCGTGCTGTCGTGTGCCA
AGGCGTCGTCCGTTCGGGAGAAACAAA-TCGA----TGTT-GGACCCAAAGGCC----ATCGTGCCATCGACCGCGACCC
CAGGTCAGGCGGGACTACCCG
>790S._taiwanensis
TGTCTTTAC-GACCAAAAC-----------------------------------------AACGCCCGCGTGGCCGGCGC
GAGAGCGTCGCGCCCCGCGGGCTAACGAACCCGGGCACGGAACGTGCCAAGGAAAACCGAAATGA--AGCGT--CCACAC
CCCGTACGTCCCGTCCGCGGATCGCGCGCGGGGTGG-CCGGACGTCTATCGAAT------GTCATAACGACTCTCGGCAA
CGGATATCTCGGCTCTCGCATCGATGAAGAACGTAGCGAAATGCGATACTTGGTGTGAATTGCAGAATCCCGTGAACCAT
CGAGTCTTTGAACGCAAGTTGCGCCCGAAGCCATCAGGCCGAGGGCACGTCTGCCTGGGCGTCACGCATCGCGTCGCCCC
CCACACGAATCG-CCTCGAGC-GATGCCGTTGTCGGGGGG-CGGAGATTGGCCTCCCGTGCGCCCCGGCGCGCGGCCGGC
TTAAATGCGATCCCCCGGCGACGCACGCCCCGACAAGTGGTGGTTGATCTAT----CAACTCGCGTGCTGTCGTGTGCCA
AGGCATCGTCCGTTCGGGAGAATCGAA-TCGA----TATC-GGACCCAACGGCC----ATCGTGCCATCGACCGCGACCC
CAGGTCAGGCGGGACTACCCG
>919S._sichourensis
TGTCTTTAC-GACCAAAAC-----------------------------------------AATGCCCGCGTGGCCGCCGT
GAGAGCGTCGTGCCCCGCGGGCTAACGAACCCGGGCGCGGAACGTGCCAAGGAAAACCGAAATGA--AGCGT--CCCCAC
CCCGTGTGTCCCGTCCGCGGATTGCGTGCGGGGTGG-CCGGACGTTTATCGAAT------GTCATAACGACTCTCGGCAA
CGGATATCTCGGCTCTCGCATCGATGAAGAACGTAGCGAAATGCGATACTTGGTGTGAATTGCAGAATCCCGTGAACCAT
CGAGTCTTTGAACGCAAGTTGCGCCCGAAGCCATCAGGCCGAGGGCACGTCTGCCTGGGCGTCACGCATCGCGTCGCCCC
CCACACGCATCG-CCCCGAGC-GACGCCGTTGTCGGGGGG-CGGAGATTGGCCTCCCGTGCGCCCCGGCGCGCGGCCGGC
CCAAATGCGATCCCCCGGCGACGCACGCCCCGACAAGTGGTGGTTGAGCTATCTATCAACTCGCGTGCTGTCGTGTGCCA
AGGCGTCGTCCGTTCGGGAGAAACATA-TCGA----TGTT-GGACCCAACGGCC----ATCGTGCCATCGACCGCGACCC
CAGGTCAGGCGGGACTACCCG
>1168S._supina
---------------------------------------------------------------------GCGGCCGGTGC
GAAGGCGCCGCGCCGCGCGGGCCAACGAAACCGGGCGCGGAACGCGCCAAGGAAAACCAAAAGAG--AGCGTCCCCCCCT
-CCGTGCGTCCCGTCCGCGGAGCACGCGCGGTGTGGGTCGGGCGTCCATCGAAT------GTCATAACGACTCTCGGCAA
CGGATATCTCGGCTCTCGCATCGATGAAGAACGTAGCGAAATGCGATACTTGGTGTGAATTGCAGAATCCCGTGAACCAT
CGAGTCTTTGAACGCAAGTTGCGCCCGAAGCCATCAGGCCGAGGGCACGTCTGCCTGGGCGTCACGCATCGCGTCGCCCC
CC-CTCGCCCCG-CCCCGAGCGGGTGCC---GTGGGGGTG-CGGAGATTGGCCCCCCGTGCGCCCCGGCGCGCGGCCGGC
CCAAATGCGATCCCCCGGCGACGCACGCCCCGACAAGTGGTGGTTGTTTCCT----CAACTCGCGTGCTGTCGTGTGCCA
AGGCGTCGTCCGTTCGGGAG------------------------------------------------------------
---------------------
>808S._nuristanica
--------------------------------------------------------------------------------
--------------------------------------------------------------------------------
--------------------------------------------------------------------------------
--------------------------------------------------------------------------------
--------------------------------------------------------------------------------
--------------------------------------------------------------------------------
--------------------------------------------------------------------------------
--------------------------------------------------------------------------------
---------------------
