# Supplementary material for: A new species of Scutellaria (Scutellarioideae, Lamiaceae) from Sichuan Province in southwest China
Source: PeerJ. 2017 Aug 8;5:e3624. doi: 10.7717/peerj.3624 (PMC5550825; doi:10.7717/peerj.3624)
Supplement: Supplemental Information 2 [file peerj-05-3624-s002.fas]

>209_Holmskioldia_sanguinea
TGCTCGGGCAGCGACAGCATCTCATGCACGCCTCTTCAATTGTTGGCACAAGTGCTCGC-TCGCTTTGGCCGATGTCGGT
TTCCTGTGTTGGATACCTATTGGGAAGG-CATTCACGTTGGCTAATTTGTCCCGATTCCTCCCTGTGCTGCT-GCGCC-A
TTTGGTGCTTGCGGTGTGGGGGGGACCTCAGAGCATTCGCCGTG-TGTCGCAGTCCACGCGCTTTTATAC-GAGTGCTTG
GGCTGACGACCCATGGCGACTTGCCCGATCTCTCGGATGCGGAACACTAGCGGGTACGAGGCC----ACGACCTCTAAAT
GCCCCTAAAAAA--GAGCGTTCTACGCTTCGT-GCGAACGACGGTCGCT-TCGGTTTTGC-TCGTAAGCCCTCGTGGCTT
GGATCATGCCGGGACGACGTCGAATGAGGAATGCTACCTGGTTGATCCT
>Tinnea_rhodesiana
-------------------------------------------------GAGTGCTCGT-TTGCCTCGGCCGATGTCGGT
TTCCTGTGCTGCATACCTAACGTGAAGG-CATTCA-TCCGGCTAGGATATCCCGATTCCGTCCTGCGCCCCT-GCACC-A
TTCGGTGCTTGGGGAGCGGGGTGGACCTCTAAGCACTCGCCGTG-CATCACAACACCTGCGCTCTTGATT-GGGTGCTCG
GGTTGAAGATCCACGGCGACCTGCACGATCTCTCGGATGCGGAACACCGGTGGGTATGAGGCC----TCGTCCTCTGATT
GTCCCGAAAATA--TAGC-TTCTACGCTTCTT-GCGAACGACGGCCGTC-TCGGTTTTGC-TCGTCTGCCCTCGCGGCAC
CGATCATGCTGGGACGGCGTCGAATGAGGAATGCTACCTGGTTGATCCT
>Scutellaria_shweliensis
TGCTCTGGCAGCGACGACGTGGCCGACCAGTCTCTTCAGTTGTCGGCACGAGCGATCTT-TCTCCTCGGCCGATGTCGGT
TTCCTGTGCTGGATACCCTTTGCGAAGG-CATTGCATTCGGCTAAGCTGTCCAAATTCCGACACGCATCAAT-GCGCC-T
CRCGGCGCATGCGGTGC-GGACGGACCTCGGAGCATCTTCCGTGGCATCCCGATCCGTGTGCTCCCGAAT-GGGTTCCCG
GCTCGACGATCCACGGTGGCCTGCTCGATCTCTCGGATGCGGAACACCCGTGGGTATGAGGCG----ACGTCCTCTTAAT
GTCCCGAAAGAA--AAGC-TT-----CTT----GCGAACGACGGTCGTT-CCGGTCTCGA-TCCCTTGCCCCCGTGGCAT
CGGTCGTGCCGGGACGACGTCGG-TGAGGAATGCTACCTGGTTGATCCT
>Scutellaria_viscidula
TGCTCTGGCAGCGACGACATCTCCAACTCGCCTCTTCAATCGTCGGCACGAGCGCTCCC-TTGCCTCGACCGATGTCGGT
TTTCCGTGCTGGATACCTGATGCAAAGG-CATTGCATTCGGCTAAGTTGTCCCTATTCCGTCCCGTATCCAT-GTGCC-C
TACGGCCCGTGAGATGC-GGATGGACCTTGGAGCATCCTCCGTGGCGTCCCGATCCGTGCGCTCCCGAAT-GGGTTCCCG
GTTCGACGATCCATGGTGGCCTGCTCGATCTCTCGGATGCGGAACACCCGTGGGTATGAGGCG----ATGTCCTCCTAAT
GTCCCGAAAAAAC-AGGC-TT-----CTT----GCGAACGACGGTCGTC-ACGGTCTCGG-TCCCCTGCCCCCGTGGCAT
CGGTCGTGCCGGGACAACGTCGG-TGAGGAATGCTACCTGGTTGATCCT
>Scutellaria_macrodonta
TGCTCTGGCAGCGACGACATCTCCAACTCGCCTCTTCAATCGTCGGCACGAGCGCTCTC-TTGCCTCGACCGATGTCGGT
TTCCCGTGCTGGATACCTGATGCAAAGG-CATTGCATTCGGCTAAGTTGTCCCTATTCCGTCCCGTATCCAT-GTGCC-C
TACGGCCCGTGAGATGC-GGATGGACCTTGGAGCATCCTCCGTGGCGTCCCGATCCGTGCGCTCCCGAAT-GGGTTCCCG
GTTCGACGATCCATGGTGGCCTGCTCGATCTCTCGGATGCGGAACACCCGTGGGTATGAGGCG----ATGTCCTCCTAAT
GTCCCGAAAAAAC-AGGC-TT-----CTT----GCGAACGACGGTCGTC-ACGGTCTCGG-TCCCCTGCCCCCGTGGCAT
CGGTCGTGCCGGGACG---------------------------------
>Scutellaria_baicalensis
TGCCCTGGCAGCGACGACATCCCCAACTTGCCTCTTCAATCGTTGGCACGAGCGCTCTC-TTGCCTCGACCGATGTCGGT
TTCCCGTGCTGGATACCTGATGCAAAGG-CATTGCATTCGGCTAAGTTGTCCCTACTCCGTCCCGTATCCAT-GTGCC-C
TACGGCTCGTGAGATGC-GGACGGACCTTGGAGCATCCTCCGTGGCATCCCGATCCGTGCGCTCCCTAAT-GGGTTCCCG
GTTCGACGATCCATGGTGGCCTGCTCGATCTCTCGGATGCGGAACACCCGTGGGTATGAGGCG----ATGTCCTCCTAAT
GTCCCGAAAAAAA-AGGC-TT-----CTT----GCGAACGACGGTCGTC-ACGGTCTCGGTTCCCCTGCCCCCGCGGCAT
CGGTCGTGCCGGGACGACGTCGG-TGAGGAATGCTACCTGGTTGATCCT
>Scutellaria_kingiana
TGCTCTGGCAGCGACGACATCTCCAACTCGCCTCTTCATTCGTCGGCACGAGCGCTCTC-TTGCCTCGACCGATGTCGGT
TTCCCGTGCTGGATACCTGATGCAAAGG-CATTGCATTCGGCTAAGTTGTCCCTTTTCCGTCCGGTATCCAT-TTGCC-C
TACGGCTCGTGAGATGC-GGACGGACCTTGGAGCATCCTCTGTGGCGTCCCGATCCGTGCGCTCCCGAAT-GGGTTCCCG
GCTCGACGATCCATGAAGGCATGCTCGATCTCTCGGATGCGGAACACCCGTGGGTATGAGGCG----ATGTCCTCCTAAT
GTCCCGAAAAAAT-AGGC-TT-----CTT----GCGAACGACGGTCGTC-ACGGTCTCGG-TCCCCTGCCCCCGTGGCAT
CGGTCGTGCCGGGACGACGTCGG-TGAGGAATGCTACCTGGTTGATCCT
>Scutellaria_likiangensis
TGCTCTGGCAGCGACGACATCCCCAACTCGCCTCTTCAATCGTCGGCACGAGCGCTCTC-TTGCCTCGACCGATGTCGGT
TTCCCGTGCTGGATACCTGATGCAAAGG-CATTGCATTCGGCTAAGTTGTCCCTATTCCGTCCCGTATCCAT-GTGCC-T
CACGGCTCGTGAGATGC-GGACGGACCTCGGAGCATCCTCCGTGGCGTCCCGATCCGTGCGCTCCCGAAT-GGGTTCCCG
GCTCGACGATCCATGGTGGCCTGCTCGATCTCTCGGATGCGGAACACCCGTGGGTATGAGGCG----ATGTCCTCCTAAT
GTCCCGAAAAAAT-AGGC-TT-----CTT----GCGAACGACGGTCGTC-ACGGTCTCGC-TCCCCTGCCCCCGTGGCAT
CGGTCGTGCTGGGACGACGTCGG-TGAGGAATGCTACCTGGTTGATCCT
>Scutellaria_stocksii
TGCTCTGGCAGCGACGACGTCTCCAGCTCGCCTCTTCAATCGTCGGCACGAGCGCTCTC-TTGCCTCGGTCGGTGTCGGT
TTCCCGTGCTGGATACCTCATGCGAAGGGCATTGCATTCGGCTAAGCTGTCCCGATTCCGTCCCGCGTCCGC-GTGCC-T
CACGGCGCACGAGATGC-AGACGGACCTCAGAGCATCCTCCGTGGCGTCCCGATCCGTGCGCTCCCGAAT-GGGTTCCCG
GTTCGACGATCCATGGCGGCCTGCTCGATCTCTCGGATGCGGAACACCCGTGGGTACGAGGCG----ACGTCCTCCTAAT
GTCCCGGAAAAAAA-TGC-TT-----CTT----GCGAACGACGGTCGCC-GCGGTCTCGG-TCCCCTGCCCCCGTGGCAT
CGGTCGTGCCGGGGCGACGTCGG-TGAGGAATGCTACCTGGTTGATCCT
>Scutellaria_alpina
TGCTCTGGCAGCGACGGCATCTCCAACTCGCCTCTTCAATGGTCGGCACGAGCGCTCTC-TTGCCTCGGCCGGTGTTGGT
TTCCCGTGCTGGATACCTCATGCGAAGGGCATTGCATTCGGCTAAGCTGTCCCGATTCCGTCCCGCGTCCGC-GTGCC-T
CACGGCGCACGAGACGC-GGACGGACCTCAGAGCATCCTCCGTGGCGTCCCGATCCGTGCGCTCCCGAAT-GGGTTCCCG
GTTCGACGATCCATGGCGGCCCGCTCGATCTCTCGGATGCGGAACACCCGTGGGTATGAGGCG----ACGTCCTCCTAAT
GTCCCGAAAAAA--AGGC-TT-----CTT----GCGAACGACGGTCGCC-GCGGTCTCGG-TCCCCTGCCCCCGTGGCAT
CGGTCGTGCCGGGGCGACGTCGG-TGAGGAACGCTACCTGGTTGATCCT
>Scutellaria_platystegia
TGCTCTGGCAGCGACGACATCTCCAGCTCGCCTCTTCAATCGTCGGCACGAGCGCTCTC-TTGCCTCGGCCGGTGTTGGT
TTCCCGTGCTGGATACCTCTTGCGAAGGGCATTGCATTCGGCTAAGCTGTCCCGATTCCGTCCCGCGTCCGC-GTGCC-T
CACGGCGCACGAGACGC-GGACGGACCTCAGAGCATCCTCCGTGGCGTCCCGATCCGTGCGCTCCCGAAT-GGGTTCCCG
GTTCGACGATCCATGGCGGCCTGCTCGATCTCTCGGATGCGGAACACCCGTGGGTATGAGGCG----ACGTCCTCCTAAT
GTCCCGAAAAAA--AAGC-TT-----CTT----GCGAACGACGGTCGCC-ACGGTCTCGG-TCCCCTGCCCCCGTGGCAT
CGGTCGTGCCGGGGCGACGTCGG-TGAGGAATGCTACCTGGTTGATCCT
>Scutellaria_scordifolia
TGCTCGGGCAGCGACGGCATCTCCAACCGGCCTCTTCAATCGTCGGCACGAGCGCTCTT-TTGCCTCGGCCGATGTCGGT
TTCCCGTGCTGGATACCTGATGGGAAGG-CATTCCATTCGGCTAAGTTGTCCCGATTCCGTCCTGCGTCCGC-GCGCC-T
CTCGGCGCACGCGGCGC-GGATGGACCTCACGGCATCCGTCGTGGCATCCCGATTCGTGTGCTCCCGAAC-GGGTTCCCG
GATCGACGATCCACGACGGCCTGCTCGATCTCTCGGATGCGGAACACCCGTGGGTTTGAGGCG----TTGTCCTCCTATT
GTCCCGAAAACAA-AGGC-TT-----CTT----GCGAACGACGGTCGTT-CCGGTTTTGA-ACCCTCGCCCCCGCGGCGT
CGATCATGCCGGGACGACGTCGG-TGAGGAATGCTACCTGGTTGATCCT
>Scutellaria_regeliana
TGCTCGGGCAGCGACGGCATCTCCAACCGGCCTCTTCAATCGTCGGCACGAGCGCTCTT-TTGCCTCGGCCGATGTCGGT
TTCCCGTGCTGGATACCTGATGGGAAGG-CATTCCATTCGGCTAATTTGTCCCGATTCCGTCCTGCGTCCGT-GTGCC-T
CTCGGCGCACGCGACGC-GGATGGACCTCACGGCACCCGTCGTGGCGTCCCGATCCGTGCGCTCCCGAAC-GGGTTCCCG
GATCGACGATCCACGACGGCGTGCTCGATCTCTCGGATGCGGAACACCCGTGGGTATGAGGCG----AGGTCCTCCTATT
GTCCCGAAAAAATAAGGC-TT-----CTT----GCGAACGACGGTCGTT-CCGGTTTTGA-ACCCTCGCCCCCGCGGCGT
CGATCATGCCGGGGCGACGTCGG-TGAGGAATGCTACCTGGTTGATCCT
>Scutellaria_dependens_2
TGCTCGAGCAGCGACGGCATCCCCAACCGGCCTCTTCAATCGTCGGCACGAGTGCTCTC-CTGCCTCGGCCGATGTCGGT
TTCCCGTGCTGGATACCTGATGGGAAGG-CATTCCATTCGGCTGAGTTGTCCCGAATCCGTCCTGCGCCCGT-GAGCC-T
CTCGGCGCACGCGGCGC-GGATGGACCTCACGGCACCCGCCGTGGAATCCCGATCCGTGCGCTCCCGAAC-GGGTTCTCG
GATCGACGATCCATGACGGCGTGCCCGATCTCTCGGATGCGGAACACCCGTGGGTATGAGGCG----AGGTCCTCCTATT
GTCCCGAAAAAAA-AGGC-TT-----CTT----GCGAACGACGGTCGTT-CCGGTTTTGA-ACCCTCGCCCCCGCGGCGC
CGATCATACCGGGACGACGTCGG-TGAGGAATGCTACCTGGTTGATCCT
>Scutellaria_dependens_1
TGCTCGAGCAGCGACGGC-TCCCCAACCGGCCTCTTCAATCGTCGGCACGAGTGCTCTC-CTGCCTCGGCCGATGTCGGT
TTCCCGTGCTGGATACCTGATGGGAAGG-CATTCCATTCGGCTGAGTTGTCCCGAATCCGTCCTGCGCCCGT-GAGCC-T
CTCGGCGCACGCGGCGC-GGATGGACCTCACGGCACCCGCCGTGGAATCCCGATCCGTGCGCTCCCGAAC-GGGTTCTCG
GATCGACGATCCATGACGGCGTGCCCGATCTCTCGGATGCGGAACACCCGTGGGTATGAGGCG----AGGTCCTCCTATT
GTCCCGAAAAAAA-AGGC-TT-----CTT----GCGAACGACGGTCGTT-CCGGTTTTGA-ACCCTCGCCCCCGCGGCGC
CGATCATACCGGGACGACGTCGG-TGAGGAATGCTACCTGGTTGATCCT
>1111S__tenera
TGCTCGGGCAGCGACGGCATCTCCAACCGGCCTCTTCAATCGTCGGCACGAGCGCTCTC-CTGCCTCGGCCGATGTCGGT
TTCCCGTGCTGGATACCTGATGGGAAGG-CATTCCATTCGGCTAAGTTGTCCCGATTCCGTCCTGCGTCCTT-GTGCC-T
CTCGGCGCATGCGGCGC-GGATGGACCTCACGGCATGCGTCGTGGCGTCCCGATCCGTGCGCTCCCGAAC-GGGTTCCCG
GATCGACGATCCACGACGGCGTGCTCGATCTCTCGGATGCGGAACACCCGTGGGTATGAGGCG----A-GTCCTCCCTTT
GTCCCGAAAAA---AGGC-TT-----CTT----GCGAACGACGGTTGTT-CCGGTTTTGA-ACCCTCGCCCCCGCGGCGT
CGATCATGCCGGGACGACGTCGG-TGAGGAATGCTACCTGGTTGATCCT
>796S__galericulata_3
TGCTCGGGCAGCGACGACGTCTCCGGCTAGCCTCTTCAATCGTCGGCACGAGTGCGGCT-TCGCCTCGGTCGATGTCGGT
TTCCTGTGCCGTATACCCGATGGT-AGGGCACTCCGTTCGGCCAAGATGTCCCGATTCCGTCCCGTGTCCGT-GCGCC-C
TTCGGCGCTCGAGGTGCGGGATGGACCCCGGAGCATCCTCCGTG-CGTCGGGATTCGTTCGCTCCCGAACGGGGCGATCG
GTTCGACGACCCACGGCGGCATGCTCGATCTCTCGGATGCGGAACACCCGTGGGTACGAGGCA----ACGTCCTCCGAAC
GTCCCGAAAAAA--CGGC-TTCCACGCTCCATAGCGAACGACCGCCGTC-CCGATCGCGA-TCGCCCGCCACGGCGGCAC
CGATCGTGTCGGGACGGCGTCGGATGAGGAATGCTACCTGGTTGATCCT
>780S__diffusa
TGCTCGGGCAGCGACGACGTCTCCGGCTAGCCTCTTCAATCGTCGGCACGAGTGCGGCT-TCGCCTCGGTCGATGTCGGT
TTCCTGTGCCGTATACCCGATGGT-AGGGCACTCCGTTCGGCCAAGATGTCCCGATTCCGTCCCGTGTCCGT-GCGCC-C
TTCGGCGCCCGAGGTGCGGGATGGACCCCGGAGCATCCTCCGTG-CGTCGCGATCCGTTCGCTTCCGAACGGGGCGATCG
GTCCGACGACCCACGGCGGCATGCTCGATCTCTCGGATGCGGAACACCCGTGGGTACGAGGCA----ACGTCCTCCGAAC
GTCCCGAAAAAA--CGGC-TTCCACGCTCCACAGCGAACGACCGCCGTC-CCGATCGCGA-TCGCCCGCCCCGGCGGCAC
CGATCGTGTCGGGACGGCGTCGGATGAGGAATGCTACCTGGTTGATCCT
>521S__nepetifolia
--------------------CTCCAGCTCGCCTCTTCAATCGTCGGCACGAGCGCTCTC-TTGCCTCGGCCGGTGTTGGT
TTCCCGTGCTGGATACCTCTTGCGAAGGGCATTGCATTCGGCTAAGCTGTCCCGATTCCGTCCCGCGTCCGC-GTGCC-T
CACGGCGCACGAGACGC-GGACGGACCTCAGAGCATCCTCCGTGGCGTCCCGATCCGTGCGCTCCCGAAT-GGGTTCCCG
GTTCGACGATCCATGGCGGCCTGCTCGATCTCTCGGATGCAGAACACCCGTGGGTATGAGGCG----ACGTCCTCCTAAT
GTCCCGAAAAAA--AAGC-TT-----CTT----GCGAACGACGGTCGCC-ACGGTCTCGG-TCCCCTGCCCCCGTGGCAT
CGGTCGTGCCGGGGCGACGTCGG-TGAGGAATGCTAC------------
>309S__barbata_1
TGCTCGGGCAGCGACGACATCCCCAACTTGCCTCTTCAATGGTCGGCACGAGCGCTATC-TTGCCTCGACCGATGTCGGT
TTCCCGTGTTGGATACCCGATGCGAAGG-CATTCTATTCGGTTAGGTTGTCCCGATTCCATCCCGCATCACT-GTGCC-T
TCGGGCGCATGCGGTGC-GGATGGACCTCGACGCACCCATCGTGTCGTCCCGATCCGTGCGCTCCCGAAT-GGGTTCCCG
GATTGACGATCCACGGCGGCGTGCTCGATCTCTCGGATGCGGAACACTCGTGGGTATGAGGCA----AAGTCCTCCTATT
GTCCCGAAAAA---ACGC-TT-----CTT----GCGAACGACGGTCGTT-CCGGTTTTGA-ACCTTCGCCCCCGCGGCGT
CGATCATGCCGGGACGACGTCGG-TGAGGAATGCTACCTGGTTGATCCT
>563S__orthocalyx_2
TGCTCGGGCAGCGACGGCATCTCCAACTTGCCTCTTCAATGGTCGGCACGAGCGCTATC-TTGCCTCGGCCGATGTCGGT
TTCCCGTGTTGGATACCCGAAGCGATGG-CATTCTATTCGGTTAGGTTGTCCCGATTCCATCCCGCATCCCT-GTGCC-T
TCGGGCGCATGCGGTGC-GGATGGGCCTCGATGCACCCATCGTGTCGTCCCGATCCGTGCTCTCCCGAAT-GGGTTCCCG
GATTGACGATCCACGGCGGCGTGCTCGATCTCTCGGATGCGGAACACTCGTGGGTATGAGGCC----AAGTCCTCCCATT
GTCCCGAAAAA---ACGC-TT-----CTT----GCGAACGACGGTCGTT-CCGGTTTTGA-ACCTTCGCCCCCGCGGCGT
CGATCATGCCGGGACGACGTCGG-TGAGGAATGCTACCTGGTTGATCCT
>921S__yunnanensis_var__cuneata_2
TGCTCGGGCAGCGACGACATCTCCAACTTGCCTCTTCAATCGTCGGCACGAGCGCTCTT-TTGCCTCGGCCGATGTCGGT
TTCCCGTGTTGGATACCCGATAGGAAGG-CATTCCATTCGGCTAAGTTGTCCCGATTCCATCCCGCATCCTT-GTGCC-T
TTCGGTGCATGCGGTGC-GGATGGACCCCGGAGCACCCACCGTGTCGTCCCGATCCGTGCGCTCCCGAAT-GGGTTCCCG
GTTTGACGATCCACGATGGCGTGCTCGATCCCTCGGATGCGGAACACTTGTGGGTATGAGGCG----AAGTCCTCCTATT
GTCCCGAAAAA---ACGC-TT-----CTT----GCGAACGACGGTCGTT-CCGGTTTTGA-ACCTTCGCCCCCGCGGCGT
CGATCATGCCGGGACGACGTCGG-TGAGGAATGCTACCTGGTTGATCCT
>16005S__subintegra
TGCTCGGGC-GCGACGACATCTCCAACTTGCCTCTTCAATGGTCGGCACGAGCGCTATC-TTGCCTCGATCGACGTCGGT
TTCCCGTGTTGGATACCCGATGCGAAGG-CATTCTATTCGGTTAAGTTGTCCCGATTCCATACCGCATCCTT-GTGCC-T
TAGGGCGCATACGGTGC-GGATGGACCTCGAAGCACCCGCCGTGTCGTCCCGATCCGTGCGTTCCAGAAT-GGGTTCCCG
GTTTGACGATCCACGGCGGCGTGCTCGATCTCTCGGATGCGGAACACTCGTGGGTATGAGGCC----AAGTCCTCCTATT
GTCCCGAAAAAA--CGGC-TT-----CTT----GCGAACGACCATCGTT-CCGGTTTTGA-ACCTTCGTCCCCGCGGCGT
CGATCATACCGGGACGA--------------------------------
>976S__axilliflora
-------------------------------CTCTTCAATTGTCGGCACGAGCGCTATC-TTGCCTCGGCCGATGTCGGT
TTCCCGTGTTGGATACCCGTTGCGAAGG-CATTCCATTCGGCTAGGTTGTCCCGATTCCATCCCGCATCCTC-GTGCC-T
TTCGGCGCATGCGGTGC-GGATGGACCCCGGAGCACCCGCCGTGTCGTCCCGATCCGTGCGCTCCCGAAT-ACGCACCCG
GTTTGACGATCCACGGCGGCGTGCTCGATCCCTTGGATGCGGAACACTTGTGGGTATGAGGCGAAGTAAGTCCTCCTATT
GTCCCGAAAAA---ATGC-TC-----ATT----GCGAACGACGGTCGTT-CCGGTTTTGA-ACCTTCGCCCCCGCGGCGT
CGATCATGCCGGGACGACGTCGG-TGAGGAATGCTACCTGGTTGATCCT
>1119S__obtusifolia
TGCTCGGGCAGCGACGGCATCTCCAACCTGCCTCTTCAATGGTCGGCACGAGCGCTATC-TTGCCTCGGCCGGCGTCGGT
TTCCCGTGTTGGATACCCGATGCGAAGG-CATTTTATTCGGTTAAGTTGTCCCGATTCCATCCCGCATCCTT-GTGCC-T
TTGGGCGCATGCGGTCC-GGATGGACCTCGAAGCACCCGCCGTGTCGTCCCGATCCGTGCGCTCCCGAAT-GGGTTCCCG
GTTTGACGATCCACGGCGGCGTGCTCGATCTCTCGGATGCGGAACACTCGTGGGTATGAGGCGAAGTAAGTCCTCCTATT
GTCCCGAAAAAA--CGGC-TT-----CTT----GCGAACGACGGTCGTT-CCGGTTTTGA-ACCTTCGCCCCCGCGGCGT
CGATCATGCCGGGACGACGTCGG-TGAGGAATGCTACCTGGTTGATCCT
>1185S__Sp_nov
TGCTCGGGCAGCGACGACATCTCCTACTTGCCTCCTCAATCGTCGGCACGAGCGCTCTT-TTGCCTCGGTCGATGTCGGT
TTCCCGTGTTGGATACCCGGTGCGAAGG-CATTCCATTCGGCTAAGTTGTCCCGATTTCATCCCGCATCCTT-GTACC-T
TTTGGCGCATGCGGTGC-GGATGGACCCCGGAGCACCCGTCGTGTCGTCCCGTTCCGTGCGCTCCCGAAT-GGGTTCCCG
GTTCGACGATCCACGGCGGCGTGCTCGATCTCTCGGATGCGGAACACTCGTGGGTATGAGGCG----AAGTCCTCCTATT
GTCCCGAAAAA---TGGC-TT-----CTT----GCGAACGACCGTCGTT-CCGGTTTTGA-ACCTTCGCCCCCGCGGCGT
CGATCATGCCGGGACGACATCGG-TGAGGAATGCTACCTGGTTGATCCT
>1354S__hainanensis
TGCTCGGGCAGCGACGGCATCTCCAACTTGCCTCTTCAATTGTCGGCACGAGCGCTATC-CTGCCTCGGCCGGCGTCGGT
TTCCCGTGTTGGATACCCGATGCGAAGG-CATTCTATTCGGTTAAGTTGTCCCGATTCCATCCCGCATCCTT-GTACC-T
TCGGGCGCATGCGGTGC-GGATGGACCTCGAAGCACCCGCCGTGTCGTCCCGATCCGTGCGCTCCCGAAT-GGGTTCCCG
GTTTGACGATCCACGGCGGCGTGCTCGATCTCTCGGATGCGGAACACTCGTGGGTATGAGGCGAAGTAAGTCCTCCTATT
GTCCCGAAAAAA--CGGC-TT-----CTT----GCGAACGACGGTCGTT-TCGGTTTTGA-ACCTTCGCCCCCGCGGCGT
CGATCATGCCGGGACGATGTCGG-TGAGGAATGCTACCTGGTTGATCCT
>303S__franchetiana
TGCTCGGGCAGCGACGGCATCTCCAACTTGCCTCTTCAATCATCGGCACGAGCGCTCTC-TTGCCTCGGCCGATGTCGGT
TTCCCGTGTTGGATACCCGATGCAAAGG-CATTTCATTTGGCTAAGTTGTCCCGATTACATCCCGCATCCTT-GCGTC-T
TTCGGCGCATGCGGTGC-GGATGGACCTCGAAACACCCGCCGTGTCGTCCCGTTCCGTGTGCTCCCGAAT-AGGTTCCCG
GTTCGACGATCCACGGCGGCGTGCTCGATCTCTCGGATGCGGAACACTCGTGGGTATGAGGCG----AAGTCCTCCTATT
GTCCCGAAAAA---ACGC-TT-----CTT----GCGAACGACTGTCGTT-CCGGTTTTGA-ACCTTCGCCCCCGCGGCGT
CGATCATGCCGGGATGACGTCGG-TGAGGAATGCTACCTGGTTGATCCT
>452S__sessilifolia_1
TGCTCGGGCAGCGACGACATCTCCAACTTGCCTCTTCAATCATCGGCACGAGCGCTCTT-TTGCCTCGGTCGATGTCGGT
TTCCCGTGTTGGATACCCGTTGCGAAGG-CATTCCATTTGGCTAAGTTGTCCCGATTACATCCCGCATCCTT-GTGTC-T
TTCGGCGCATGCGGTGC-GGATGGACCTCGAAGCACCCACCGTGTCGTCCCGATCCGTACCCTCCCGAAT-GGGTTCCCG
GTTTGACGATCCACGGTGGCGTGCTCGATCTCTCGGATGCGGAAAACTCGTGGGTATGAGGTG----AAGTCCTCCTATT
GTCCCGAAAAA---ACGC-TT-----CTT----GCGAACGACGGTCGTA-CCGGTTTTGA-ACCTTCGCCCCTGCGGCGT
CGATCATGCCGGGACGATGTCGG-TGAGGAATGCTACCTGGTTGATCCT
>471S__sessilifolia_2
TGCTCGGGCAGCGACGGCATCTCCAACTTGCCTCTTCAATCGTCGGCACGAGCGCTCTT-TTGCCTCGGTCGATGTCGGT
TTCCCGTGTTGGATACCCGATGCGAAGG-CATTCCATTTGGCTAAGTTGTCCCGATTACATCCCGCATCCTT-GTGTC-T
TTCGGCGCATGCGGTGT-GGATGGACCCCGGAGCACCCGCCGTGTCGTCCCGATCCGTACCCTCCCGAAT-GGGTTCCCG
GTTTGACGATCCACGGTGGCGTGCTCGATCTCTCGGATGCGGAAAACTCGTGGGTATGAGGTG----AAGTCCTCCTATT
GTCCCGAAAAC---ACGC-TT-----CTT----GCGAACGACGGTCGTA-CCGGTTTTGA-ACCTTCGCCCCTGCGGCGT
CGATCATGCCGGGACGACGTCGG-TGAGGAATGCTACCTGGTTGATCCT
>715S__tenax
TGCTCGGGCAGCGACGGCATCTCCAACTTGCCTCTTCAATCATCGGCACGAGCGCTCTCTTTGCCTCGGCCGATGTCGGT
TTCCCGTGTTGGATACCCGATGCGAAGG-CATTCCATTCGGCTAAGTTGTCCCGATTCTATCCCTCATCCTT-GTGCC-T
TTCGGCGCTTGCGGTGC-GGATGGACCCCGGAGCACCCGCCGTGTCGTCCCGATCCGTGCGCTCCCGAAT-GGGTTCCCG
GTTCGACGATCCACGGCGGCGTGCTCGATCTCTCGGATGCGGAACACTCGTGGGTATGAGGC-AA--AAGTCCTCCTATT
GTCCCGAAAAA---TGGC-TT-----CTT----GCGAACGACGGTCGTT-CCGGTTTTGA-ACCCTCGCCCCCGCGGCGT
CGATCATGCCGGGACGACGTCGG-TGAGGAATGCTACCTGGTTGATCCT
>738S__discolor
TGCTCGGGCAGCGACGGCATCTCCAACTTGTCTCTTCAATTATCGGCACGAGCGCTCTC-TTACCTCGGTCGATGTCGGT
TTCCCGTGTTGGATACCCGATGCGAGGG-CATTCCATTCGGCTAAGTTGTCCCGATTCCATCCCGCATCCTC-GTATC-C
TTCGATGCATGCGGTGC-GGATGGACCCCCGAGCACCCGTCGTGTCGTC------CGTGCGTTCCCGAAT-GGGTTCCCG
ATTCGACGATCCACGACGGCGTGCTCGATCTCTCGGATGCGGAATACTCGTGGGTATGAGGCG----AAGTCCTCCTGTT
GTCCCGAAAAAA--CGGC-TT-----CTT----GCGAACGACGGTCGTC-CCGGTTTTGA-ACCTTCGCCCCCGTGGCGT
CGATCATGCCGGGACGACGTCGG-TGAGGAATGCTACCTGGTTGATCCT
>593S__calcarata
TGCTCGGGCAGCGACGGCATCTCCAACTTGCCTCTTCAATCCTCGGCACGAGCGCTATC-TTGCCTCGGCCGATGTCGGT
TTCCCGTGTTGGATACCCGTTGCGAAGG-CATTCCATTAGGCTAAGTTGTCCCGATTCCATCCCGCATCCTC-GTGCC-T
TTCGGCGCATGCGGTGC-GGATGGGCCCCGAAGCACCCGTCGTGTCGTCCCGATCCGCGCGCTCCCGAAT-GGGTTCCCG
GTTTGACGATCCACGGCGGCGTGCTCGATCTCTCGGATGCGGAACACTCGTGGGTATGAGGCGAAGTAAGTCCTCCTATT
GTCCCGAAAAAA--CGGC-TT-----CTT----GCGAACGACGGTCGTT-CCGGTTTTGA-ACCTTCGCCCCCGCGGCGT
CGATCATGCCGGGACGACGTCGG-TGAGGAATGCTACCTGGTTGATCCT
>838S__yunnanensis
TGCTCGGGCAGCGACGACATCTCCAACTTGCCTCTTCAATGGTTGGCACGAGCGCTATC-TTGCCTCGGCCGACGTCGGT
TTCCCGTGTTGGATACCCGATGCGAAGG-CACTCTATTCGGTTAAGTTGTCCCGATTCCATCCCGCATCCTT-GTGCC-T
TCGGGCGCATGCGGTGT-GGATGGACCTCAAAGCACCCGCCGTGTCGTCCCGATCCGTGTGCTCCCGAAT-GGGTTCCCG
GTTTGACGATCCACGGCGGTGTGCTCGATATCTCGGATGCGGAACACTCGTGGGTATGAGGCCG---AAGTCCTCCTATT
GTCCCGAAAAA---ACGC-TT-----CTT----GCGAACGACGGTCGTT-CCGGTTTTGA-ACCTTCGCCCCCGCGGCGT
CGATCATGCCGGGACGACGTCGG-TGAGGAATGCTACCTGGTTGATCCT
>977S__hunanensis
-------------------------------CTCTTCAATTGTCGGCACGAGCGCTATC-TTGCCTCGGCCGATGTCGGT
TTCCCGTGTTGGATACCCGTTGCGAAGG-CATTCCATTCGGCTAGGTTGTCCCGATTCCATCCCGCATCCTC-GTGCC-T
TTCGGCGCATGCGGTGC-GGATGGACCCCGGAGCACCCGCCGTGTCGTCCCGATCCGTGCGCTCCCGAAT-ACGCACCCG
GTTTGACGATCCACGGCGGCGTGCTCGATCCCTTGGATGCGGAACACTTGTGGGTATGAGGCGAAGTAAGTCCTCCTATT
GTCCCGAAAAA---ATGC-TC-----ATT----GCGAACGACGGTCGTT-CCGGTTTTGA-ACCTTCGCCCCCGCGGCGT
CGATCATGCCGGGACGACGTCGG-TGAGGAATGCTACCTGGTTGATCCT
>305S__indica_1
--------------------CTCCAACTTGCCTCTTCAATGGTCGGCACGAGCGCTATC-TTGCCTCGGTCGATGTCGGT
TTCCCGTGTTGGATACCCGTTGCGAAGG-CATTCCATTCGGCTAAGTTGTCCCGATTCCATCCCGCATCCTT-ATACCTT
TTCGGTGCATGCGGTGC-GGATGGGCCCCGAAGCACCCGCCGTGTCGTCCCGATCCGTGCTCTCCCGAAT-GGGTTCCCG
GTTTGACGATCCACGGCGGCGTGCTCGATCTCTCGGATGCGGAACACTCGTGGGTATGAGGCGAAGTAAGTCCTCCTATT
GTCCCGAAAAA---ACGC-TT-----CTT----GCGAACGACTGTCGTT-CCGGTTTTGA-ACCTTCGCCCCCGCGGCGT
CGATCATGCCGGGACGACGTCGG-TGAGGAATGCTACCTGGTTGATCCT
>554S__indica_var__parvifolia_1
TGCTCGGGCAGCGACGGCATCTCCAACTTGCCTCTTCAATGGTCGGCACGAGCGCTATC-TTGCCTCGGCCGATGTCGGT
TTCCCGTGTTGGATACCCGTTGCGAAGG-CATTTCATTCGGCTAAGTTGTCTCGATTCCATCCCGCATCCTT-GTGTC-T
TTCGGTGCATGCGGTGC-GGATGGGCCCCGTAGCACCCGTCGTGTCGTCCCGATCCGTGCGCTCCCGAAT-GGGTTCCCG
GTTTGACGATCCACGACGGCGTGCTCGATCTCTCGGATGCGGAACACTCGTGGGTATGAGGCGAAGTAAGTCCTCCTATT
GTCCCGAAAAA---ACGC-TT-----CTT----GCGAACGATGGTCGTT-CCGGTTTTGA-ACCTTCGCCCCCGCGGCGT
CGATCATGCCGGGACGACGTCGG-TGAGGAATGCTACCTGGTTGATCCT
>1338S__tapintzensis_1
TGCTCGGGCAGCGACGGCATCTCCAACTTGCCTCTTCAATCATCGGCACGAGCGCTCCC-TTGCCTCGGCCGATGTCGGT
TTCCCGTGTTGGATACCCGATGCGAAGG-CATTCCAATCGGCTAGGTTGTCCCGATTCCATCCCGCATCCTTTGTGCC-T
TTCGGCGCATGCGGTGC-GGATGGACCCCGGAGCACCCGCCGTGTCGTCCCGATCCGTGCGCTCCCGAAT-GGGTTCCCG
GTTCGACGATCCACGGCGGCATGCTCGATCTCTCGGATGCTGAACACTCGTGGGTATGAGGCG----AAGTCCTCCTATT
GTCCCGAAAAAA--CGGC-TT-----CTT----GCGAACGACGGTCGTT-TCGGTTTTGA-ACCTTCGCCCCCGCGGCGT
CGATCATGCCGGGACGACGTCGG-TGAGGAATGCTACCTGGTTGATCCT
>1339S__tapintzensis_2
TGCTCGGGCAGCGACGGCATCTCCAACTTGCCTCTTCAATCATCGGCACGAGCGCTCCC-TTGCCTCGGCCGATGTCGGT
TTCCCGTGTTGGATACCCGATGCGAAGG-CATTCCAATCGGCTAGGTTGTCCCGATTCCATCCCGCATCCTTTGTGCC-T
TTCGGCGCATGCGGTGC-GGATGGACCCCGGAGCACCCGCCGTGTCGTCCCGATCCGTGCGCTCCCGAAT-GGGTTCCCG
GTTCGACGATCCACGGCGGCGTGCTCGATCTCTCGGATGCTGAACACTCGTGGGTATGAGGCG----AAGTCCTCCTATT
GTCCCGAAAAAA--CGGC-TT-----CTT----GCGAACGACGGTCGTT-TCGGTTTTGA-ACCTTCGCCCCCGCGGCGT
CGATCATGCCGGGACGACGTCGG-TGAGGAATGCTACCTGGTTGATCCT
>16008S__wenshanensis
---TCGGGCAGCGACGGCATCTCCAACTTGCCTCTTCAATCGTCGGCACGAGCGCTCTC-TTGCCTCGGCCGATGTCGGT
TTCCCGTGTTGGATACCCGATGCGAAGG-CATTCCATTCGGCTAAGTTGTCCCGATTCCATCCCGCATCCTT-GTGCC-T
TTCGGCGCATGCGGTGC-GGATGTACCCCGAAGCACCCGCCGTGTCGTCCCGATCCGTGCGCTCCCGAAC-GGGTTCCCG
GTTCGACGATCCACGGCGGCGTGCTCGATCTCTCGGATGCGGAACACTCGTGGGTATGAGGCC----AAGTCCTCCTATT
GTCCCGAAAAA---CGGC-TT-----CTT----GCGAACGACGGTCGTT-CCGGTTTTGA-ACCTTCGCCCCCGCGGCGT
CGATCATGCCGGGACGACGTCGG-TGAGGAATGCTACCTGGTTGATCCT
>347S__teniana
TGCTCGGGCAGCGACGGCATCTCCAACTTGCCTCTTCAATCGTCGGCACGAGCGCTCTC-TTGCCTCGGTCGATGTTGGT
TTCCCGTGTTGGATACCCGATGCGAAGG-CATTCCATTCGGCTAAGTTGTCCCGATTTCATCCCGCATCCTT-GTGCC-T
TTCGGCGCATGCGGTGC-GGATGGACCCCCGAGCACCCGCCGTGTCGTCCCGATCCGTGTGCTCCCGAAT-AGGTTCCCG
GTTCGACGATCCACGGCGGCGTGCTCGATCTCTCGGATGCGGAACACTCGTGGGTATGAGGCG----TAGTCCTCCTATT
GTCCCGAAAGA---ACGC-TT-----CTT----GCGAACGACGGTCGTT-CCGGTTTTGA-ACCTTCGCCCCCGCGGCGT
CGATCATGCCGGGACGATGTCGG-TGAGGAATGCTACCTGGTTGATCCT
>355S__yangbiensis
TGCTCGGGCAGCGACGGCATCTCCAACTTGCCTCTTCAATCATCGGCACGAGCGCTCTC-TTGCCTCGACCGATGTCGGT
TTCCCGTGTTGGATACCCGATGCGAAGG-CATTCCATTCGGCTAAGTTGTCCCGATTCCATCCCGCATCCTT-GTACC-T
TTCGGCGCATGCGGTGC-GGATGGACCCCAAAGCACCCATCGTGTCGTCCCGATCCGTGTGCTCCCGAAT-GGGTTCCCG
GTTTGACGATCCACGGCGGCGTGCTCGATCTCTCGGATGCGGAACACTCGTGGGTATGAGGCG----AAGTCCTCCTATT
GTCCCGAAAAA---ATGC-TT-----CTT----GCGAACGACGGTCGTT-CCGATTTTGA-ACCTTCGCCCCTGCGGCGT
CGATCATGCCGGGACGATGTCGG-TGAGGAATGCTACCTGGTTGATCCT
>266S__mairei
TGCTCGGGCAGCGACGGCATCTCCAACTTGCCTCTTCAATCATCGGCACGAGCGCTCTA-TTGCCTCGGCCGATGTCGGT
TTCCCGTGTTTGATACCCGATGCGAAGG-CATTCCAATCGACTAGGTTGTCCCGATTCCATCCCGCATCCTT-GTGCC-T
TTCGGTGCATGCGGTGC-GGATGGACCCCGAAGCACCCGCCGTGTCGTCCCGATCCGTGTGCTCCCGAAT-GGGTTCCCG
GTTCGACGATCCACGGCAGCGTGCTCGATCTCTCGGATGCGGAATACTCGTGGGTATGAGGCG----AAGTCCTCCTATT
GTCCCGAAAAAA--TGGC-TT-----CTT----ACGAACGACTGTCGTT-CCGGTTTTGA-ACCTTCGCCCCCGCGGTGT
CGATCATGCCGGGACGACGTCGG-TGAGGAATGCTACCTGGTTGATCCT
>790S__taiwanensis
TGCTCGGGCAGCGACGACATCTCCAACTTGCCTCTTCAATCATCGGCACGAGCGCTCTC-TTGCCTCGGCCGATGTCGGT
TTCCCGTGTTGGATACCCGGTGCGAAGG-CAATCCATTCGGCTAAGTTGTCCCGATTCCATCCCGCATCCTT-GTGTC-T
TTCGACGCATACGGTGC-GGATGGACCCCGGAGCACCCGCCGTGTCGTCCCGATCCGTGCGCTCCCGAAT-GGGTTCCCG
GATTGACGATCCACGGCAGCGTGCTCGATCTCTCGGATGCGGAACACTCGTGGGTATGAGGCG----AAGTCCTCCTATT
GTCCCGAGAAAA--CGGC-TT-----ATT----GCGAACGACGGTCGTC-CCGGTTTTGA-ACCTTCGCCCCCGCGGCGT
CGATCATGCCGGCACGACGTCGA-TGAGGAATGCTACCTGGTTGATCCT
>919S__sichourensis
TGCTCGGGCAGCGACGACATCTCCAACTTGCCTCTTCAATCGTCGGCACGAGCGCTCTT-TTGTCTCGGTCGATGTCGGT
TTTCCGTGTTGGATACCCGATAGGAAGG-CATTCCATTCGGCTAAGTTGTCCCGATTCCATCCCGCATCCTC-GTGCC-T
TTCGGTGCATGCGGTGC-GGATGGACCCCGGAGCACCCGCCGTGTCGTCCCGATCCGTGCGCTCCCGAAT-GGGTTCCCG
GTTTGACGATCCACGGTGGTGTGCTCGATCCCTCGGATGCGGAACACTCGTGGGTATGAGGCG----AAGTCCTCCTATT
GTCCCGAAAAA---ACGC-TT-----CTT----GTGAACGACGGTCGTT-TCGGTTTTGA-ACCTTCGCCCCTGCGGCGT
CGATCATGCCGGGACGACGTCGG-TGAGGAATGCTACCTGGTTGATCCT
>1168S__supina
TGCTCTGGCAGCGACGACATCTCCAGCTCGCCTCTTCAATCGTCGGCACGAGCGCTCTC-TTGCCTCGGCCGGTGTTGGT
TTCCCGTGCTGGATACCTCTTGCGAAGGGCATTGCATTCGGCTAAGCTGTCCCGATTCCGTCCCGCATCCGC-GTGCC-T
CACGGCGCACGAGACGC-GGACGGACCTCAGAGCATCCTCCGTGGCGTCCCGATCCGTGCGCTCCCGAAT-GGGTTCCCG
GTTCGACGATACATGGCGGCCTGCTCGATCTCTCGGATGCGGAACACCCGTGGGTATGAGGCG----ACGTCCTCCTAAT
GTCCCGAAAAAAA-AGGC-TT-----CTT----GCGAACGACGGTCGCC-GCGGTCTCGG-TCCCCTGCCCCCGTGGCAT
CGGTCGTGCCGGGTCGACGTCGG-TGAGGAATGCTACCTGGTTGATCCT
>808S__nuristanica
TGCTCGGGCAGCGACGACGTCTCCAGCTCGCCTCTTCAATCGTCGGCACGAGTGCGGCT-TCACCTCGGTCGATGTCGGT
TTCCTGTGTCGTATACCCGATGGT-AGGGCATTCTATTAGGCCAAGATGTCCCGATTCCGTCCCGTGTCCGT-GCGCC-C
TTCGGCGCCCGAGGTGCGGGATGGACCCCGGAGCATCCTCCGTG-CGTCGCGATCCTTTTGCTCCCGAACGGGGCGATCG
GTCCGACGACCCACGGTTGCATGCTCGAACTCTCGGATGCGGAACACCCGTGGGTACGAGGCA----ACGTCCTCCGAAC
GTCCCCAAAAAA--TGGC-TTCCACGCTCCAAAGCGAACGACGGCCGTCTCCGATCGCGA-TCGTCCACCCCGGTGGCAC
CGATCGTGTCGGGACGGCGTCGGATGAGGAATGCTACCTGGTTGATCCT
